# Supplementary material for: Integrative analysis of adenosine-related RNA modifications defines molecular subtypes of bladder cancer and identifies CES1 as a driver of tumor progression and immunotherapy resistance
Source: BMC Cancer. 2026 Mar 25;26:562. doi: 10.1186/s12885-026-15897-4 (PMC13137507; doi:10.1186/s12885-026-15897-4)
Supplement: Supplementary file 1 — Supplementary Material 1. [file 12885_2026_15897_MOESM1_ESM.xlsx]

## Sheet: Supplementary Table 1
Supplementary Table 1: Summary of RNA Modification Writers
Type	Writer
m6A	METTL3
m6A	METTL14
m6A	WTAP
m6A	KIAA1429
m6A	METTL16
m6A	ZCCHC4
m6A	METTL5
m6A	RBM15
m6A	ZC3H13
m6A	RBM15B
m1A	TRMT10A
m1A	TRMT6
m1A	TRMT61A
m1A	TRMT10C
m1A	TRMT61B
APA	CPSF1
APA	CPSF2
APA	CPSF3
APA	CPSF4
APA	CSTF1
APA	CSTF2
APA	CSTF3
APA	CFI
APA	PCF11
APA	CLP1
APA	NUDT21
APA	PABPN1
A-I	ADAR
A-I	ADARB1
A-I	ADARB2

## Sheet: Supplementary Table 2
Supplementary Table 2:Clinical information of BLCA datasets
Dataset ID	Platform	Sample number	Title
TCGA-BLCA	Illumina	430
E_MTAB_4321	Illumina HiSeq 2000	476	Comprehensive Transcriptional Analysis of Early Stage Urothelial Carcinoma using whole transcriptome sequencing
GSE32894	GPL6947	308	A Molecular Taxonomy of Urothelial Carcinoma
GSE13507	GPL6102	256	Predective Value of Prognosis-Related Gene Expression Study in Primary Bladder Cancer
GSE69795	GPL14951	61	a phase 2 trial of DDMVAC and bevacizumab in urothelial cancer
GSE70691	GPL14951	49	MVAC treated tumors
GSE48276	GPL14951	116	Gene expression profiling of urothelial carcinoma

## Sheet: Supplementary Table 3
Supplementary Table 3: Primer sequences of CES1 and GAPDH
CES1:
forward: 5’-ACCCCTGAGGTTTACTCCACC-3’
reverse: 5’-TGCACATAGGAGGGTACGAGG-3’
GAPDH:
forward: 5’-AGAAGGCTGGGGCTCATTTG-3’
reverse: 5’-AGGGGCCATCCACAGTCTTC-3’

## Sheet: Supplementary Table 4
Supplementary Table 3: Cluster and model result of TCGA cohorts
Sample ID	Cluster	Risk_Score	Risk_Level	time	event
TCGA-FD-A3SS-01	Cluster_1	0.988491	High	1.07123	1
TCGA-FD-A43S-01	Cluster_2	1.04137	High	1.24658	0
TCGA-UY-A78K-01	Cluster_1	1.09355	High	1.46849	1
TCGA-DK-A2HX-01	Cluster_2	1.35683	High	3.89041	1
TCGA-DK-A1A3-01	Cluster_1	0.730492	Low	1.82192	1
TCGA-XF-AAMJ-01	Cluster_2	0.766894	Low	4.57534	1
TCGA-ZF-A9RL-01	Cluster_1	0.5992	Low	7.40548	0
TCGA-DK-A3IL-01	Cluster_1	0.695315	Low	1.13151	1
TCGA-E7-A6MF-01	Cluster_2	1.13754	High	2.05479	0
TCGA-BT-A20R-01	Cluster_2	1.24352	High	0.421918	1
TCGA-H4-A2HQ-01	Cluster_1	0.563363	Low	1.61644	0
TCGA-GV-A3QH-01	Cluster_1	0.398918	Low	0.706849	1
TCGA-4Z-AA82-01	Cluster_2	1.0695	High	4.26301	1
TCGA-E7-A4XJ-01	Cluster_1	0.9163	High	0.186301	1
TCGA-XF-A8HE-01	Cluster_2	0.87692	High	10.4575	0
TCGA-XF-A9T0-01	Cluster_1	0.619049	Low	2.18904	0
TCGA-FD-A5BT-01	Cluster_2	0.90853	High	0.89863	1
TCGA-FD-A3SN-01	Cluster_1	1.11247	High	2.43014	0
TCGA-G2-AA3C-01	Cluster_2	1.53852	High	0.578082	1
TCGA-HQ-A2OE-01	Cluster_1	0.608445	Low	3.21644	0
TCGA-BL-A3JM-01	Cluster_2	1.33981	High	0.561644	1
TCGA-XF-AAN3-01	Cluster_2	1.61175	High	7.19178	0
TCGA-FD-A3SR-01	Cluster_2	0.670776	Low	1.64932	1
TCGA-4Z-AA89-01	Cluster_1	0.565508	Low	2.81918	0
TCGA-G2-A2EO-01	Cluster_1	0.855049	Low	4.94247	1
TCGA-ZF-AA5H-01	Cluster_2	0.842146	Low	2.45753	0
TCGA-BT-A20V-01	Cluster_1	0.956288	High	0.421918	1
TCGA-GC-A3WC-01	Cluster_2	1.58971	High	1.47945	0
TCGA-GV-A3JV-01	Cluster_1	0.76335	Low	1.18904	1
TCGA-YF-AA3M-01	Cluster_1	1.09236	High	1.13699	0
TCGA-FD-A3B5-01	Cluster_2	0.967981	High	0.745205	1
TCGA-CF-A47V-01	Cluster_1	0.56112	Low	1.03836	0
TCGA-GU-A42P-01	Cluster_1	0.573751	Low	0.909589	1
TCGA-BT-A20T-01	Cluster_1	0.767777	Low	1.2411	1
TCGA-XF-AAN0-01	Cluster_2	0.981676	High	4.70685	1
TCGA-E7-A7DV-01	Cluster_2	0.976976	High	0.10137	0
TCGA-GV-A40E-01	Cluster_1	0.836756	Low	0.715068	1
TCGA-FJ-A3Z9-01	Cluster_1	0.484442	Low	1.05479	1
TCGA-XF-A9ST-01	Cluster_1	0.520227	Low	0.350685	1
TCGA-FJ-A3ZF-01	Cluster_1	0.447021	Low	1.43562	0
TCGA-YC-A89H-01	Cluster_1	0.664346	Low	1.56986	0
TCGA-CF-A9FM-01	Cluster_2	0.556809	Low	1.09041	0
TCGA-DK-A1AD-01	Cluster_1	0.674215	Low	9.36986	0
TCGA-G2-A2EK-01	Cluster_2	0.958413	High	1.32877	0
TCGA-E5-A2PC-01	Cluster_2	1.75713	High	3.63288	0
TCGA-C4-A0F1-01	Cluster_2	1.11287	High	0.243836	0
TCGA-FD-A43N-01	Cluster_1	0.769605	Low	1.91507	0
TCGA-BL-A13J-01	Cluster_2	0.888044	High	0.221918	1
TCGA-FD-A3SO-01	Cluster_2	1.0982	High	0.460274	1
TCGA-XF-A8HD-01	Cluster_2	0.889112	High	8.12055	0
TCGA-BT-A20X-01	Cluster_2	0.994855	High	0.687671	1
TCGA-ZF-AA52-01	Cluster_2	1.3553	High	2.95068	1
TCGA-DK-AA76-01	Cluster_1	0.450781	Low	1.00274	0
TCGA-GV-A3JW-01	Cluster_1	0.86038	High	1.77808	0
TCGA-FD-A3N6-01	Cluster_2	1.12615	High	2.33151	0
TCGA-CU-A5W6-01	Cluster_1	0.660028	Low	0.153425	1
TCGA-DK-A2I4-01	Cluster_2	0.892467	High	10.5068	0
TCGA-DK-AA6M-01	Cluster_2	0.770749	Low	4.33425	0
TCGA-4Z-AA7Y-01	Cluster_1	0.958973	High	4.16986	0
TCGA-DK-A3WY-01	Cluster_2	0.955264	High	13.6082	0
TCGA-E7-A3X6-01	Cluster_1	0.763767	Low	2.47671	1
TCGA-K4-A3WV-01	Cluster_2	1.03973	High	1.76986	0
TCGA-DK-A3IQ-01	Cluster_2	1.04303	High	1.47671	1
TCGA-ZF-AA56-01	Cluster_2	1.56814	High	0.709589	1
TCGA-CU-A3QU-01	Cluster_1	1.04355	High	0.432877	0
TCGA-FD-A6TI-01	Cluster_2	1.28312	High	0.805479	1
TCGA-XF-A9T3-01	Cluster_2	1.12933	High	0.186301	0
TCGA-FD-A3B3-01	Cluster_2	1.23174	High	2.66849	1
TCGA-YF-AA3L-01	Cluster_1	0.860294	High	0.99726	0
TCGA-SY-A9G0-01	Cluster_2	1.3093	High	2.76164	1
TCGA-ZF-A9R2-01	Cluster_1	0.68969	Low	1.7589	0
TCGA-GU-AATQ-01	Cluster_2	1.68331	High	0.583562	1
TCGA-FD-A5C1-01	Cluster_2	0.898942	High	4.90959	0
TCGA-DK-A2I1-01	Cluster_1	0.821923	Low	1.49589	0
TCGA-CF-A5U8-01	Cluster_1	0.466444	Low	1.09315	0
TCGA-UY-A9PB-01	Cluster_2	0.847575	Low	2.46301	0
TCGA-DK-A3X1-01	Cluster_1	0.478817	Low	5.50411	0
TCGA-DK-A1AC-01	Cluster_2	0.555759	Low	10.9068	0
TCGA-FD-A62N-01	Cluster_2	0.795429	Low	0.224658	0
TCGA-DK-AA75-01	Cluster_1	0.590017	Low	0.931507	1
TCGA-XF-A9SL-01	Cluster_2	1.25143	High	5.53425	1
TCGA-XF-A9T4-01	Cluster_2	1.09226	High	1.35616	1
TCGA-XF-AAN2-01	Cluster_2	0.872899	High	5.12055	1
TCGA-BT-A2LD-01	Cluster_2	0.599229	Low	1.70685	1
TCGA-ZF-A9R1-01	Cluster_1	0.735372	Low	2.11781	0
TCGA-ZF-A9R9-01	Cluster_1	0.588558	Low	2.36712	1
TCGA-DK-A6AV-01	Cluster_1	0.619057	Low	5.34795	0
TCGA-XF-AAMY-01	Cluster_2	0.719253	Low	8.24932	0
TCGA-GU-A763-01	Cluster_1	0.652029	Low	2.73151	0
TCGA-FD-A3B7-01	Cluster_2	0.940713	High	0.334247	1
TCGA-FD-A3NA-01	Cluster_2	0.754949	Low	5.05479	0
TCGA-CF-A47T-01	Cluster_1	0.490406	Low	1.05479	1
TCGA-BT-A0S7-01	Cluster_2	0.966644	High	0.547945	1
TCGA-GC-A3BM-01	Cluster_1	1.06284	High	1.78356	1
TCGA-GD-A3OP-01	Cluster_2	1.10277	High	0.175342	0
TCGA-SY-A9G5-01	Cluster_2	1.04504	High	3.24932	0
TCGA-KQ-A41S-01	Cluster_2	1.24656	High	0.0958904	0
TCGA-4Z-AA7M-01	Cluster_2	0.486222	Low	1.35616	0
TCGA-FD-A3SJ-01	Cluster_2	0.861757	High	2.02466	1
TCGA-E7-A677-01	Cluster_2	0.548039	Low	2.24658	0
TCGA-UY-A8OD-01	Cluster_1	1.15018	High	9.40274	0
TCGA-DK-AA6L-01	Cluster_2	0.750605	Low	3.1863	1
TCGA-GD-A2C5-01	Cluster_2	1.13433	High	2.22466	0
TCGA-K4-A4AC-01	Cluster_2	0.63465	Low	0.761644	1
TCGA-FD-A62O-01	Cluster_1	0.620936	Low	0.591781	1
TCGA-BT-A2LB-01	Cluster_1	0.836666	Low	1.34795	1
TCGA-FD-A3N5-01	Cluster_2	0.888327	High	1.87671	1
TCGA-G2-A3VY-01	Cluster_1	0.54541	Low	1.46849	0
TCGA-DK-A1AA-01	Cluster_1	0.730478	Low	1.58356	0
TCGA-XF-A9SY-01	Cluster_2	0.871878	High	1.75342	0
TCGA-DK-AA6Q-01	Cluster_2	1.79654	High	1.13151	1
TCGA-G2-A2EL-01	Cluster_1	0.430141	Low	2.24384	1
TCGA-E7-A6ME-01	Cluster_1	0.621978	Low	2.00274	0
TCGA-HQ-A2OF-01	Cluster_2	1.11353	High	5.33425	0
TCGA-FD-A6TF-01	Cluster_2	1.23384	High	0.189041	1
TCGA-FD-A3SP-01	Cluster_2	1.17223	High	2.14521	0
TCGA-BT-A20P-01	Cluster_1	0.886143	High	1.49041	1
TCGA-GV-A40G-01	Cluster_1	0.976583	High	1.58904	0
TCGA-CF-A47S-01	Cluster_1	0.403373	Low	0.912329	0
TCGA-XF-A9T2-01	Cluster_2	0.871782	High	1.57534	1
TCGA-ZF-AA4X-01	Cluster_1	1.00496	High	5.6	0
TCGA-XF-AAMQ-01	Cluster_1	0.974693	High	5.96438	0
TCGA-CF-A3MH-01	Cluster_1	0.842302	Low	1.09041	0
TCGA-DK-AA6W-01	Cluster_1	0.551758	Low	1.13699	1
TCGA-KQ-A41O-01	Cluster_1	0.210334	Low	4.2137	0
TCGA-FJ-A3Z7-01	Cluster_1	0.812854	Low	2.58904	0
TCGA-S5-AA26-01	Cluster_1	0.760898	Low	1.37808	0
TCGA-FD-A3B4-01	Cluster_2	0.966932	High	1.39726	1
TCGA-GC-A3OO-01	Cluster_2	1.39018	High	1.31781	0
TCGA-XF-A9SP-01	Cluster_2	1.05591	High	1.24384	1
TCGA-FD-A3SL-01	Cluster_2	1.26151	High	1.95068	1
TCGA-FD-A6TB-01	Cluster_2	0.942558	High	1.56712	0
TCGA-FD-A6TA-01	Cluster_2	0.830428	Low	5.23836	0
TCGA-XF-A8HB-01	Cluster_1	0.913194	High	3.75342	0
TCGA-UY-A8OB-01	Cluster_1	0.390078	Low	5.77808	0
TCGA-GU-A767-01	Cluster_2	0.974068	High	0.394521	1
TCGA-FD-A43U-01	Cluster_2	0.749247	Low	1.74247	0
TCGA-DK-AA6T-01	Cluster_1	0.546818	Low	1.56712	0
TCGA-5N-A9KI-01	Cluster_2	1.31902	High	0.208219	1
TCGA-XF-A8HF-01	Cluster_1	0.598812	Low	8.09315	1
TCGA-UY-A78L-01	Cluster_1	0.977515	High	3.08767	0
TCGA-FD-A5C0-01	Cluster_2	1.01708	High	1.50685	1
TCGA-UY-A9PE-01	Cluster_1	0.682502	Low	0.517808	0
TCGA-K4-A6FZ-01	Cluster_2	0.908078	High	0.150685	0
TCGA-DK-A3IK-01	Cluster_1	0.680305	Low	0.4	1
TCGA-LC-A66R-01	Cluster_2	0.966562	High	1.27671	0
TCGA-GU-A762-01	Cluster_2	0.789927	Low	0.635616	1
TCGA-4Z-AA7O-01	Cluster_1	0.786487	Low	1.40274	0
TCGA-DK-A6B5-01	Cluster_2	1.17631	High	4.22466	0
TCGA-C4-A0F0-01	Cluster_1	0.767436	Low	0.161644	0
TCGA-UY-A78N-01	Cluster_1	0.591136	Low	7.23562	1
TCGA-G2-AA3F-01	Cluster_1	0.925471	High	2.44658	0
TCGA-ZF-AA53-01	Cluster_2	0.922326	High	4.82466	0
TCGA-LT-A8JT-01	Cluster_1	0.447528	Low	1.75616	0
TCGA-XF-A8HI-01	Cluster_1	0.939885	High	1.49041	1
TCGA-FJ-A3ZE-01	Cluster_1	0.764631	Low	0.887671	1
TCGA-FD-A3SM-01	Cluster_2	1.67484	High	1.49863	1
TCGA-DK-AA6X-01	Cluster_2	0.794392	Low	1.27945	0
TCGA-XF-A9SJ-01	Cluster_2	1.14962	High	0.268493	1
TCGA-CF-A7I0-01	Cluster_1	0.736499	Low	1.00822	0
TCGA-GD-A3OQ-01	Cluster_1	1.09981	High	0.260274	0
TCGA-CU-A0YO-01	Cluster_2	1.11392	High	0.408219	1
TCGA-DK-AA71-01	Cluster_1	0.656323	Low	1.13699	0
TCGA-CF-A9FL-01	Cluster_1	0.623256	Low	1.54795	1
TCGA-ZF-AA5N-01	Cluster_1	1.02979	High	0.460274	1
TCGA-UY-A9PF-01	Cluster_1	0.795974	Low	0.320548	0
TCGA-UY-A78P-01	Cluster_2	0.861128	High	6.52055	0
TCGA-CF-A1HR-01	Cluster_1	1.07497	High	1.06575	0
TCGA-DK-A3IN-01	Cluster_2	0.813122	Low	0.684932	1
TCGA-UY-A9PH-01	Cluster_1	0.72588	Low	4.27671	0
TCGA-GD-A76B-01	Cluster_2	0.575791	Low	0.613699	1
TCGA-ZF-AA58-01	Cluster_2	1.14962	High	4.51781	0
TCGA-ZF-AA4V-01	Cluster_2	1.0098	High	4.94795	0
TCGA-DK-AA6R-01	Cluster_1	1.09956	High	13.811	0
TCGA-FT-A61P-01	Cluster_2	1.12202	High	0.923288	0
TCGA-2F-A9KQ-01	Cluster_1	0.679509	Low	7.90685	0
TCGA-K4-A54R-01	Cluster_2	0.921157	High	2.30685	0
TCGA-FD-A62S-01	Cluster_2	0.877198	High	1.11233	1
TCGA-ZF-A9R3-01	Cluster_2	0.858841	High	2.6	1
TCGA-BT-A42F-01	Cluster_1	0.954993	High	2.36712	0
TCGA-K4-A83P-01	Cluster_2	0.942052	High	1.35616	0
TCGA-K4-A5RJ-01	Cluster_2	1.11114	High	1.47671	0
TCGA-XF-A9SX-01	Cluster_2	0.857772	Low	1.96986	1
TCGA-KQ-A41N-01	Cluster_1	0.586198	Low	4.39452	0
TCGA-DK-A1AE-01	Cluster_1	1.47787	High	1.34521	0
TCGA-DK-A3WX-01	Cluster_2	0.828911	Low	0.879452	1
TCGA-DK-A3WW-01	Cluster_2	0.824206	Low	1.73425	0
TCGA-XF-A9SK-01	Cluster_2	1.00983	High	1.33151	1
TCGA-KQ-A41R-01	Cluster_1	0.660865	Low	3.69863	0
TCGA-CF-A3MG-01	Cluster_1	0.612625	Low	1.01096	0
TCGA-CU-A0YR-01	Cluster_1	0.714155	Low	1.26027	1
TCGA-UY-A78M-01	Cluster_1	0.636446	Low	1.89041	1
TCGA-CF-A5UA-01	Cluster_1	0.440045	Low	1	0
TCGA-ZF-A9RN-01	Cluster_1	0.606181	Low	1.68493	1
TCGA-4Z-AA81-01	Cluster_1	0.770355	Low	3.47945	1
TCGA-E7-A8O8-01	Cluster_1	0.828062	Low	0.0356164	0
TCGA-GC-A3RB-01	Cluster_1	0.876796	High	1.59452	0
TCGA-BT-A20O-01	Cluster_2	1.32426	High	1.0137	1
TCGA-G2-A2ES-01	Cluster_1	0.859754	High	2.75068	1
TCGA-DK-AA6P-01	Cluster_1	0.527496	Low	1.25205	0
TCGA-FD-A43P-01	Cluster_1	0.753227	Low	2.27945	0
TCGA-2F-A9KT-01	Cluster_1	0.610169	Low	6.44384	0
TCGA-CF-A9FF-01	Cluster_1	0.686916	Low	0.989041	0
TCGA-UY-A9PA-01	Cluster_2	0.782404	Low	2.93699	0
TCGA-E7-A7DU-01	Cluster_1	0.564346	Low	0.0767123	0
TCGA-2F-A9KW-01	Cluster_1	0.756812	Low	0.69589	1
TCGA-4Z-AA87-01	Cluster_1	0.516066	Low	3.98356	0
TCGA-GU-A42Q-01	Cluster_2	1.75967	High	0.942466	1
TCGA-E7-A97P-01	Cluster_2	1.2252	High	1.19726	1
TCGA-XF-AAMG-01	Cluster_2	0.579895	Low	9.21644	0
TCGA-BT-A3PH-01	Cluster_1	1.24232	High	0.389041	1
TCGA-ZF-AA4R-01	Cluster_2	1.01865	High	2.83836	1
TCGA-ZF-AA5P-01	Cluster_2	1.15186	High	1.01918	0
TCGA-DK-A3X2-01	Cluster_1	0.716085	Low	1.49863	1
TCGA-YC-A8S6-01	Cluster_2	1.20442	High	0.80274	0
TCGA-K4-A4AB-01	Cluster_2	1.09015	High	0.230137	1
TCGA-GC-A3RC-01	Cluster_2	0.606824	Low	1.32603	0
TCGA-BL-A0C8-01	Cluster_2	0.614441	Low	3.33973	0
TCGA-GU-AATP-01	Cluster_1	0.905266	High	2.74795	0
TCGA-CF-A1HS-01	Cluster_2	0.826518	Low	1.04658	0
TCGA-ZF-AA4U-01	Cluster_1	0.929172	High	0.717808	1
TCGA-GV-A3QF-01	Cluster_1	0.937676	High	1.69041	1
TCGA-GC-A4ZW-01	Cluster_1	0.54133	Low	0.0410959	0
TCGA-ZF-A9RD-01	Cluster_2	1.03195	High	1.11781	1
TCGA-GU-A766-01	Cluster_2	0.969575	High	1.31507	0
TCGA-G2-A2EF-01	Cluster_2	0.862286	High	5.16164	0
TCGA-FD-A5BY-01	Cluster_2	1.04894	High	0.687671	0
TCGA-CF-A8HX-01	Cluster_1	0.942531	High	0.945205	0
TCGA-GV-A6ZA-01	Cluster_1	0.610524	Low	1.89315	0
TCGA-DK-A1A5-01	Cluster_2	0.89034	High	0.178082	1
TCGA-4Z-AA7N-01	Cluster_2	1.05322	High	3.74521	1
TCGA-GC-A3RD-01	Cluster_1	0.468044	Low	1.1726	0
TCGA-G2-A3IE-01	Cluster_1	0.401176	Low	1.67671	1
TCGA-FD-A5BZ-01	Cluster_2	0.88967	High	2.28767	1
TCGA-BT-A3PJ-01	Cluster_1	0.477795	Low	2.16164	0
TCGA-CU-A72E-01	Cluster_2	1.56998	High	1.13151	1
TCGA-ZF-A9RM-01	Cluster_1	0.484096	Low	3.9863	0
TCGA-FD-A6TH-01	Cluster_2	0.776535	Low	0.358904	1
TCGA-GD-A3OS-01	Cluster_2	1.05675	High	1.74795	0
TCGA-DK-A3IS-01	Cluster_1	0.458273	Low	4.18904	0
TCGA-K4-A3WS-01	Cluster_2	0.996612	High	2.08493	0
TCGA-4Z-AA7R-01	Cluster_1	0.84091	Low	1.43014	1
TCGA-DK-A6B1-01	Cluster_1	1.20085	High	5.6137	0
TCGA-GV-A3QI-01	Cluster_1	0.612721	Low	3.0411	0
TCGA-DK-A6AW-01	Cluster_1	0.727664	Low	4.4411	0
TCGA-BT-A20W-01	Cluster_1	0.711151	Low	0.69589	1
TCGA-DK-A3IU-01	Cluster_2	0.823738	Low	1.93425	1
TCGA-GC-A3YS-01	Cluster_2	1.00804	High	2.07671	0
TCGA-4Z-AA7Q-01	Cluster_1	0.95913	High	1.39726	1
TCGA-LT-A5Z6-01	Cluster_1	0.443394	Low	1.29863	0
TCGA-GC-A3I6-01	Cluster_2	1.0032	High	1.72603	1
TCGA-E7-A5KF-01	Cluster_1	0.338048	Low	0.0547945	0
TCGA-DK-A3IM-01	Cluster_1	1.0043	High	0.679452	1
TCGA-CF-A47X-01	Cluster_1	0.381083	Low	1.05205	0
TCGA-BT-A2LA-01	Cluster_1	0.719536	Low	1.43014	0
TCGA-GV-A3QK-01	Cluster_1	0.583806	Low	2.27945	0
TCGA-FD-A6TD-01	Cluster_2	0.997896	High	1.05753	1
TCGA-XF-AAMX-01	Cluster_1	0.5594	Low	0.564384	1
TCGA-ZF-A9R5-01	Cluster_1	0.428745	Low	2.9863	0
TCGA-XF-A8HC-01	Cluster_1	0.945645	High	0.547945	1
TCGA-ZF-A9RF-01	Cluster_2	0.86488	High	5.33973	0
TCGA-H4-A2HO-01	Cluster_1	0.66318	Low	0.126027	0
TCGA-BT-A42E-01	Cluster_1	0.574547	Low	3.03562	0
TCGA-FD-A5BU-01	Cluster_2	1.50971	High	1.61096	0
TCGA-XF-A9T6-01	Cluster_1	0.775306	Low	0.175342	0
TCGA-ZF-AA4T-01	Cluster_1	0.577206	Low	1.6411	1
TCGA-FD-A3B6-01	Cluster_2	0.91703	High	2.75342	1
TCGA-4Z-AA80-01	Cluster_1	0.444377	Low	0.0520548	1
TCGA-XF-A9SW-01	Cluster_2	1.3279	High	0.991781	1
TCGA-E7-A5KE-01	Cluster_1	0.423345	Low	0.0465753	0
TCGA-DK-AA6S-01	Cluster_2	0.744959	Low	13.8356	0
TCGA-FD-A5BR-01	Cluster_1	1.01225	High	2.2274	0
TCGA-FD-A6TC-01	Cluster_2	0.723414	Low	0.512329	0
TCGA-XF-AAN1-01	Cluster_1	0.602499	Low	2.57808	1
TCGA-DK-A3IV-01	Cluster_2	0.814296	Low	0.805479	1
TCGA-PQ-A6FN-01	Cluster_1	1.03969	High	1.38904	0
TCGA-K4-A5RI-01	Cluster_2	1.64025	High	0.975342	1
TCGA-ZF-A9R7-01	Cluster_2	0.648603	Low	1.82192	0
TCGA-XF-A9SM-01	Cluster_2	0.668906	Low	2.87123	0
TCGA-FD-A6TE-01	Cluster_2	0.869669	High	1.03014	0
TCGA-XF-AAME-01	Cluster_2	1.25768	High	7.74795	1
TCGA-BT-A42C-01	Cluster_1	1.10729	High	2.39178	0
TCGA-CF-A47Y-01	Cluster_1	0.428519	Low	1.02192	0
TCGA-E7-A519-01	Cluster_1	0.567059	Low	1.39178	0
TCGA-FD-A43Y-01	Cluster_2	1.52408	High	1.29863	1
TCGA-BL-A5ZZ-01	Cluster_2	1.15071	High	1.03288	0
TCGA-CF-A3MF-01	Cluster_1	0.324233	Low	1.04932	0
TCGA-FD-A3B8-01	Cluster_2	1.11046	High	1.05205	0
TCGA-DK-A1A7-01	Cluster_1	0.539578	Low	1.53425	0
TCGA-DK-A1A6-01	Cluster_1	0.464892	Low	5.53425	0
TCGA-DK-A6B2-01	Cluster_2	0.807793	Low	1.30685	0
TCGA-DK-AA74-01	Cluster_2	0.969884	High	4.67945	0
TCGA-ZF-AA4N-01	Cluster_2	1.68864	High	0.241096	1
TCGA-BT-A0YX-01	Cluster_2	1.74036	High	1.09589	1
TCGA-R3-A69X-01	Cluster_2	1.05456	High	1.1863	0
TCGA-XF-AAMW-01	Cluster_2	1.09422	High	0.693151	1
TCGA-C4-A0EZ-01	Cluster_1	0.851085	Low	0.747945	1
TCGA-E7-A678-01	Cluster_1	0.362388	Low	2.1863	0
TCGA-G2-A3IB-01	Cluster_1	1.4564	High	0.60274	1
TCGA-DK-A3IT-01	Cluster_2	0.982135	High	1.77534	0
TCGA-MV-A51V-01	Cluster_1	1.09734	High	1.12329	0
TCGA-UY-A78O-01	Cluster_1	0.583322	Low	6.33425	0
TCGA-FD-A6TK-01	Cluster_2	1.07737	High	0.90411	0
TCGA-4Z-AA83-01	Cluster_1	0.73625	Low	5.54521	0
TCGA-DK-A2I6-01	Cluster_1	0.947838	High	7.27671	0
TCGA-XF-AAN4-01	Cluster_2	1.2217	High	2.25479	1
TCGA-CF-A27C-01	Cluster_1	0.355912	Low	1.16438	0
TCGA-5N-A9KM-01	Cluster_2	1.31292	High	1.45205	1
TCGA-BT-A20U-01	Cluster_2	1.61654	High	1.24658	1
TCGA-YC-A9TC-01	Cluster_1	0.696632	Low	0.0547945	1
TCGA-E7-A6MD-01	Cluster_2	0.724756	Low	0.353425	0
TCGA-K4-A5RH-01	Cluster_2	0.665518	Low	0.756164	0
TCGA-XF-AAMH-01	Cluster_1	1.19289	High	0.942466	1
TCGA-DK-A1AB-01	Cluster_2	1.17691	High	1.39178	1
TCGA-E5-A4TZ-01	Cluster_1	0.957702	High	1.27945	1
TCGA-FD-A43X-01	Cluster_1	0.415024	Low	0.30137	0
TCGA-XF-A9SU-01	Cluster_1	0.818793	Low	0.49863	1
TCGA-BT-A20N-01	Cluster_1	0.809604	Low	2.17808	1
TCGA-BT-A20J-01	Cluster_1	0.825905	Low	1.5863	1
TCGA-E7-A4IJ-01	Cluster_2	0.704	Low	1.84658	1
TCGA-CF-A47W-01	Cluster_1	0.49652	Low	1.00822	0
TCGA-XF-A9SV-01	Cluster_1	0.939422	High	1.06301	1
TCGA-K4-AAQO-01	Cluster_2	0.982739	High	0.983562	0
TCGA-CU-A3YL-01	Cluster_1	0.704066	Low	2.48219	0
TCGA-DK-A2I2-01	Cluster_2	0.881236	High	0.649315	1
TCGA-4Z-AA84-01	Cluster_1	1.0005	High	1.26027	0
TCGA-DK-A1AF-01	Cluster_2	1.07455	High	1.46849	0
TCGA-E5-A4U1-01	Cluster_1	0.552028	Low	3.23562	0
TCGA-BT-A20Q-01	Cluster_2	0.744989	Low	1.62466	1
TCGA-ZF-A9R4-01	Cluster_1	0.413328	Low	2.52329	0
TCGA-KQ-A41Q-01	Cluster_2	0.464884	Low	0.989041	0
TCGA-E7-A8O7-01	Cluster_1	0.465389	Low	1.27671	0
TCGA-ZF-AA4W-01	Cluster_2	1.10363	High	5.0137	0
TCGA-XF-AAN7-01	Cluster_2	1.2483	High	1.54795	1
TCGA-XF-A8HH-01	Cluster_1	0.754147	Low	0.156164	1
TCGA-FD-A5BX-01	Cluster_2	0.86959	High	0.473973	1
TCGA-ZF-A9RE-01	Cluster_2	1.47991	High	0.290411	1
TCGA-FT-A3EE-01	Cluster_2	1.05009	High	0.271233	1
TCGA-XF-A9T5-01	Cluster_2	0.9119	High	5.55342	0
TCGA-XF-AAML-01	Cluster_1	0.849266	Low	0.635616	1
TCGA-BT-A3PK-01	Cluster_2	1.07363	High	0.830137	1
TCGA-CF-A3MI-01	Cluster_1	0.520566	Low	1.0137	0
TCGA-E7-A541-01	Cluster_2	0.752225	Low	2.13151	1
TCGA-ZF-AA54-01	Cluster_2	0.891954	High	1.61644	1
TCGA-XF-AAMZ-01	Cluster_1	0.582833	Low	3.69315	1
TCGA-CF-A8HY-01	Cluster_1	0.472467	Low	0.945205	0
TCGA-DK-A6B6-01	Cluster_1	0.369435	Low	3.05479	0
TCGA-DK-A6B0-01	Cluster_2	0.465434	Low	6.38356	0
TCGA-E7-A97Q-01	Cluster_1	0.758353	Low	0.673973	1
TCGA-2F-A9KP-01	Cluster_1	0.704211	Low	0.99726	1
TCGA-FD-A62P-01	Cluster_2	1.10176	High	0.523288	1
TCGA-XF-A8HG-01	Cluster_1	0.165074	Low	1.27945	1
TCGA-4Z-AA86-01	Cluster_2	0.870958	High	0.852055	1
TCGA-GD-A6C6-01	Cluster_1	0.505635	Low	0.183562	0
TCGA-G2-A2EJ-01	Cluster_1	0.957635	High	4	0
TCGA-UY-A9PD-01	Cluster_1	0.857598	Low	1.48493	0
TCGA-S5-A6DX-01	Cluster_1	0.756348	Low	0.153425	1
TCGA-FD-A3SQ-01	Cluster_2	1.00867	High	3.89863	1
TCGA-DK-AA77-01	Cluster_1	0.781715	Low	1.69315	0
TCGA-BL-A13I-01	Cluster_2	1.8149	High	0.610959	1
TCGA-K4-A6MB-01	Cluster_1	0.603273	Low	1.28493	0
TCGA-ZF-AA51-01	Cluster_1	0.61265	Low	4.69589	0
TCGA-E7-A7PW-01	Cluster_1	0.674037	Low	1.13973	0
TCGA-E7-A85H-01	Cluster_1	0.536744	Low	1.07945	0
TCGA-XF-AAMR-01	Cluster_2	1.22409	High	7.64384	0
TCGA-FD-A6TG-01	Cluster_2	0.79478	Low	0.254795	1
TCGA-2F-A9KO-01	Cluster_1	0.822304	Low	2.01096	1
TCGA-HQ-A5ND-01	Cluster_1	1.1378	High	0.750685	1
TCGA-G2-AA3B-01	Cluster_1	0.808288	Low	5.50137	0
TCGA-PQ-A6FI-01	Cluster_2	0.807876	Low	1.01918	0
TCGA-C4-A0F7-01	Cluster_2	1.01184	High	0.169863	1
TCGA-FD-A5BS-01	Cluster_2	0.86346	High	4.49041	0
TCGA-GV-A3JX-01	Cluster_2	1.08832	High	1.59178	0
TCGA-XF-AAMT-01	Cluster_2	0.943988	High	0.246575	1
TCGA-XF-A9T8-01	Cluster_2	1.10837	High	1.14521	1
TCGA-4Z-AA7S-01	Cluster_1	0.962486	High	2.91507	1
TCGA-XF-A9SH-01	Cluster_1	0.626072	Low	5.4	1
TCGA-DK-A1AG-01	Cluster_1	0.608209	Low	1.30137	0
TCGA-2F-A9KR-01	Cluster_2	0.988825	High	8.72055	1
TCGA-DK-AA6U-01	Cluster_2	0.637057	Low	1.58356	0
TCGA-C4-A0F6-01	Cluster_1	0.743872	Low	1.91781	0
TCGA-K4-A3WU-01	Cluster_2	1.0833	High	0.287671	0
TCGA-CU-A0YN-01	Cluster_1	0.949531	High	1.07671	1
TCGA-FJ-A871-01	Cluster_1	0.824539	Low	0.745205	1
TCGA-G2-A2EC-01	Cluster_2	0.904244	High	1.90685	1
TCGA-FD-A5BV-01	Cluster_1	0.785973	Low	0.446575	1
TCGA-E7-A7XN-01	Cluster_2	0.798818	Low	1.1726	0
TCGA-GU-A764-01	Cluster_2	1.14468	High	1.67123	0
TCGA-XF-AAN8-01	Cluster_2	1.28743	High	0.323288	1
TCGA-XF-A9SZ-01	Cluster_1	0.892	High	2.35342	1
TCGA-GU-AATO-01	Cluster_2	1.15886	High	0.887671	1
TCGA-ZF-A9RC-01	Cluster_1	0.731998	Low	7.85753	0
TCGA-ZF-A9R0-01	Cluster_1	0.706945	Low	1.86301	1
TCGA-KQ-A41P-01	Cluster_1	0.998528	High	2.99726	0
TCGA-4Z-AA7W-01	Cluster_1	1.06177	High	2.30137	0
TCGA-HQ-A5NE-01	Cluster_2	1.09864	High	1.0137	1
TCGA-CU-A3KJ-01	Cluster_2	0.757469	Low	1.53973	0
TCGA-E7-A3Y1-01	Cluster_1	0.670111	Low	0.446575	0
TCGA-XF-AAN5-01	Cluster_2	0.959127	High	6.28219	0
TCGA-G2-AA3D-01	Cluster_1	0.592412	Low	5.86027	0
TCGA-GU-A42R-01	Cluster_1	0.577982	Low	1.58082	1
TCGA-XF-A9SI-01	Cluster_2	1.1022	High	6.63836	0
TCGA-GV-A3JZ-01	Cluster_2	0.621077	Low	1.65205	0

## Sheet: Supplementary Table 5
Supplementary Table 4: model result of test cohorts
Dataset	Sample ID	Risk_Score	Risk_Level	time	event
E_MTAB_4321	U0001	0.425005	L	2.69167	0
E_MTAB_4321	U0002	0.886826	H	3.875	0
E_MTAB_4321	U0006	0.828106	H	3.15833	0
E_MTAB_4321	U0007	0.4132	L	3.60833	0
E_MTAB_4321	U0010	0.674532	H	3.34167	0
E_MTAB_4321	U0011	0.384795	L	3.09167	0
E_MTAB_4321	U0012	0.318063	L	3.025	0
E_MTAB_4321	U0013	1.1251	H	1.275	1
E_MTAB_4321	U0015	0.627827	H	1.93333	0
E_MTAB_4321	U0018	0.631535	H	2.95	0
E_MTAB_4321	U0023	0.858633	H	2.98333	0
E_MTAB_4321	U0024	0.510923	L	3.63333	0
E_MTAB_4321	U0026	0.400641	L	2.98333	0
E_MTAB_4321	U0027	0.511314	L	2.69167	0
E_MTAB_4321	U0028	0.417641	L	0.891667	0
E_MTAB_4321	U0032	0.717395	H	3.025	0
E_MTAB_4321	U0035	0.870116	H	3.46667	0
E_MTAB_4321	U0036	0.363492	L	2.75	0
E_MTAB_4321	U0037	0.344623	L	3.01667	0
E_MTAB_4321	U0038	0.848531	H	3.45833	0
E_MTAB_4321	U0039	0.421709	L	3.225	0
E_MTAB_4321	U0041	0.558523	L	3.39167	0
E_MTAB_4321	U0042	0.448866	L	3.76667	0
E_MTAB_4321	U0045	0.524165	L	1.55	0
E_MTAB_4321	U0046	0.636159	H	2.85833	0
E_MTAB_4321	U0048	0.422514	L	3.20833	0
E_MTAB_4321	U0053	0.834398	H	2.525	0
E_MTAB_4321	U0054	0.880842	H	1.06667	0
E_MTAB_4321	U0057	0.205262	L	3.25	0
E_MTAB_4321	U0059	0.677754	H	2.99167	0
E_MTAB_4321	U0060	0.640654	H	2.425	0
E_MTAB_4321	U0062	0.46117	L	1.09167	0
E_MTAB_4321	U0064	1.03135	H	1.88333	0
E_MTAB_4321	U0067	0.564851	L	2.66667	0
E_MTAB_4321	U0069	0.50447	L	1.825	0
E_MTAB_4321	U0071	0.779226	H	3.40833	0
E_MTAB_4321	U0072	0.482857	L	3.125	0
E_MTAB_4321	U0073	0.479433	L	3.26667	0
E_MTAB_4321	U0074	0.51409	L	3.16667	0
E_MTAB_4321	U0076	0.923406	H	3.1	0
E_MTAB_4321	U0077	0.926973	H	3.35	0
E_MTAB_4321	U0078	0.302064	L	3.56667	0
E_MTAB_4321	U0080	0.516369	L	3.33333	0
E_MTAB_4321	U0083	0.590853	H	3.45	0
E_MTAB_4321	U0086	0.669531	H	3.34167	0
E_MTAB_4321	U0087	0.52335	L	3.36667	0
E_MTAB_4321	U0088	0.953601	H	3.00833	0
E_MTAB_4321	U0089	0.627904	H	2.725	0
E_MTAB_4321	U0090	0.717036	H	2.96667	0
E_MTAB_4321	U0091	0.927983	H	1.16667	1
E_MTAB_4321	U0092	0.793143	H	2.05833	0
E_MTAB_4321	U0093	0.586164	H	0.433333	1
E_MTAB_4321	U0094	0.642578	H	2.975	0
E_MTAB_4321	U0095	0.40367	L	2.54167	0
E_MTAB_4321	U0099	0.824876	H	1.95833	0
E_MTAB_4321	U0100	0.575589	H	2.38333	0
E_MTAB_4321	U0102	0.705621	H	2.5	0
E_MTAB_4321	U0104	0.991293	H	1.15	0
E_MTAB_4321	U0105	0.41082	L	3.475	0
E_MTAB_4321	U0106	0.359328	L	3	0
E_MTAB_4321	U0109	0.770391	H	1.98333	0
E_MTAB_4321	U0110	0.680749	H	2.975	0
E_MTAB_4321	U0114	0.822331	H	3.18333	0
E_MTAB_4321	U0115	0.534906	L	3.56667	0
E_MTAB_4321	U0117	0.466496	L	2.75	0
E_MTAB_4321	U0118	0.517626	L	3.43333	0
E_MTAB_4321	U0119	0.474783	L	1.99167	0
E_MTAB_4321	U0120	0.656607	H	2.24167	0
E_MTAB_4321	U0121	0.409514	L	2.49167	0
E_MTAB_4321	U0122	0.365958	L	2.5	0
E_MTAB_4321	U0125	0.58339	H	1.63333	0
E_MTAB_4321	U0126	0.520248	L	2.45	0
E_MTAB_4321	U0128	0.925515	H	2.69167	0
E_MTAB_4321	U0129	0.965642	H	2.45833	0
E_MTAB_4321	U0130	0.937123	H	2.5	0
E_MTAB_4321	U0134	0.83058	H	4.05833	0
E_MTAB_4321	U0137	0.951529	H	1.475	1
E_MTAB_4321	U0138	0.626977	H	0.075	0
E_MTAB_4321	U0139	0.41743	L	0.075	0
E_MTAB_4321	U0140	0.827083	H	3.375	0
E_MTAB_4321	U0141	0.582285	H	3.45	0
E_MTAB_4321	U0142	0.44629	L	3.89167	0
E_MTAB_4321	U0143	0.745965	H	1.25833	0
E_MTAB_4321	U0144	0.773314	H	3.875	0
E_MTAB_4321	U0147	0.683375	H	3.525	0
E_MTAB_4321	U0149	0.506541	L	3.525	0
E_MTAB_4321	U0150	0.735879	H	0.0666667	0
E_MTAB_4321	U0151	0.413864	L	2.9	0
E_MTAB_4321	U0152	0.616962	H	0.125	0
E_MTAB_4321	U0153	0.481384	L	3.55833	0
E_MTAB_4321	U0154	0.28107	L	3.575	0
E_MTAB_4321	U0156	0.448154	L	3.41667	0
E_MTAB_4321	U0158	0.818332	H	3.65833	0
E_MTAB_4321	U0159	0.381389	L	3.79167	0
E_MTAB_4321	U0160	0.501125	L	3.75833	0
E_MTAB_4321	U0161	0.72487	H	3.41667	0
E_MTAB_4321	U0168	0.47453	L	0.133333	0
E_MTAB_4321	U0169	1.07052	H	0.0916667	0
E_MTAB_4321	U0170	0.939664	H	0.116667	0
E_MTAB_4321	U0171	0.853963	H	3.375	0
E_MTAB_4321	U0175	1.0672	H	0	0
E_MTAB_4321	U0177	0.763345	H	1.05833	0
E_MTAB_4321	U0178	0.710041	H	0	0
E_MTAB_4321	U0179	0.507673	L	3.06667	0
E_MTAB_4321	U0181	0.760294	H	1.475	0
E_MTAB_4321	U0182	1.01076	H	3.19167	0
E_MTAB_4321	U0183	0.619346	H	3.19167	0
E_MTAB_4321	U0184	0.441514	L	3.14167	0
E_MTAB_4321	U0186	0.727296	H	0	0
E_MTAB_4321	U0188	0.587722	H	2.76667	0
E_MTAB_4321	U0189	0.615641	H	2.19167	0
E_MTAB_4321	U0190	0.582445	H	2.975	0
E_MTAB_4321	U0193	0.895723	H	0	0
E_MTAB_4321	U0195	0.963929	H	3.05833	0
E_MTAB_4321	U0199	0.344703	L	6.11667	0
E_MTAB_4321	U0200	0.570471	L	4.91667	0
E_MTAB_4321	U0201	0.961359	H	5.29167	0
E_MTAB_4321	U0204	0.920939	H	5.05	0
E_MTAB_4321	U0207	0.542097	L	0.466667	0
E_MTAB_4321	U0214	0.565532	L	2.31667	0
E_MTAB_4321	U0219	0.684209	H	3.41667	0
E_MTAB_4321	U0224	0.597947	H	5.80833	0
E_MTAB_4321	U0226	0.907933	H	2.51667	0
E_MTAB_4321	U0233	0.853559	H	5.625	0
E_MTAB_4321	U0256	0.874068	H	2.08333	1
E_MTAB_4321	U0261	0.469572	L	5.18333	0
E_MTAB_4321	U0262	0.57377	L	6.24167	0
E_MTAB_4321	U0264	0.775597	H	5.91667	0
E_MTAB_4321	U0267	0.661532	H	0.35	1
E_MTAB_4321	U0268	0.453132	L	5.75	0
E_MTAB_4321	U0273	0.64873	H	5.6	0
E_MTAB_4321	U0275	0.527901	L	5.43333	0
E_MTAB_4321	U0278	0.547992	L	5.80833	0
E_MTAB_4321	U0283	0.515211	L	5.15833	0
E_MTAB_4321	U0290	0.767649	H	5.89167	0
E_MTAB_4321	U0291	0.678775	H	2.93333	1
E_MTAB_4321	U0307	0.871019	H	4.99167	0
E_MTAB_4321	U0312	0.871448	H	0.766667	1
E_MTAB_4321	U0316	0.414582	L	4.85833	0
E_MTAB_4321	U0317	0.671419	H	5.44167	0
E_MTAB_4321	U0322	0.576963	H	5.65833	0
E_MTAB_4321	U0323	0.740607	H	5.40833	0
E_MTAB_4321	U0326	0.499215	L	0.533333	0
E_MTAB_4321	U0328	0.656714	H	6.075	0
E_MTAB_4321	U0329	0.405108	L	5.25	0
E_MTAB_4321	U0330	0.563088	L	4.05833	0
E_MTAB_4321	U0332	0.967578	H	4.9	0
E_MTAB_4321	U0334	0.584452	H	5.79167	0
E_MTAB_4321	U0337	0.495426	L	5.08333	0
E_MTAB_4321	U0344	0.51751	L	4.33333	0
E_MTAB_4321	U0346	0.621435	H	5.18333	0
E_MTAB_4321	U0348	0.746997	H	3.96667	0
E_MTAB_4321	U0349	0.374297	L	5.11667	0
E_MTAB_4321	U0350	0.482726	L	0	0
E_MTAB_4321	U0378	0.407528	L	3.49167	0
E_MTAB_4321	U0380	0.434064	L	5.48333	0
E_MTAB_4321	U0383	0.680484	H	1.88333	0
E_MTAB_4321	U0384	0.638232	H	2.66667	0
E_MTAB_4321	U0385	0.573352	L	1.96667	0
E_MTAB_4321	U0392	0.742128	H	4.73333	0
E_MTAB_4321	U0394	0.427144	L	5.375	0
E_MTAB_4321	U0397	0.563285	L	5.08333	0
E_MTAB_4321	U0399	0.414402	L	0	0
E_MTAB_4321	U0400	0.281227	L	5.125	0
E_MTAB_4321	U0401	0.815683	H	5.36667	0
E_MTAB_4321	U0408	0.423408	L	0.516667	1
E_MTAB_4321	U0411	0.343252	L	3.03333	0
E_MTAB_4321	U0412	0.666052	H	2.875	0
E_MTAB_4321	U0414	0.703424	H	4.80833	0
E_MTAB_4321	U0416	0.274954	L	5.19167	0
E_MTAB_4321	U0421	0.371815	L	1.51667	0
E_MTAB_4321	U0425	0.357956	L	4.25	0
E_MTAB_4321	U0426	0.400119	L	5.23333	0
E_MTAB_4321	U0427	0.528318	L	4.90833	0
E_MTAB_4321	U0430	0.365063	L	4.90833	0
E_MTAB_4321	U0431	0.528708	L	0.783333	1
E_MTAB_4321	U0433	0.834059	H	2.00833	0
E_MTAB_4321	U0434	0.930727	H	0.266667	1
E_MTAB_4321	U0435	0.472933	L	4.80833	0
E_MTAB_4321	U0436	0.589073	H	5.61667	0
E_MTAB_4321	U0437	0.295837	L	4.925	0
E_MTAB_4321	U0438	0.383584	L	4.45	0
E_MTAB_4321	U0439	0.399302	L	4.84167	0
E_MTAB_4321	U0442	0.440719	L	5.38333	0
E_MTAB_4321	U0446	0.845509	H	5.3	0
E_MTAB_4321	U0447	0.562106	L	5.28333	0
E_MTAB_4321	U0448	0.403472	L	1.68333	0
E_MTAB_4321	U0450	0.400902	L	1.31667	0
E_MTAB_4321	U0453	0.550218	L	5.025	0
E_MTAB_4321	U0454	0.535372	L	4.91667	0
E_MTAB_4321	U0455	0.805908	H	5.11667	0
E_MTAB_4321	U0457	0.464309	L	5.28333	0
E_MTAB_4321	U0458	0.433587	L	5.65	0
E_MTAB_4321	U0459	0.633702	H	4.95	0
E_MTAB_4321	U0461	0.643337	H	5.23333	0
E_MTAB_4321	U0466	0.673544	H	3.20833	0
E_MTAB_4321	U0469	0.541995	L	4.825	0
E_MTAB_4321	U0473	0.281973	L	4.825	0
E_MTAB_4321	U0475	0.510674	L	3.39167	0
E_MTAB_4321	U0476	0.437545	L	4.675	0
E_MTAB_4321	U0479	0.67124	H	0.158333	0
E_MTAB_4321	U0494	0.534618	L	4.725	0
E_MTAB_4321	U0496	0.696087	H	2.975	0
E_MTAB_4321	U0497	0.255457	L	5.05	0
E_MTAB_4321	U0502	0.769139	H	3.90833	0
E_MTAB_4321	U0512	0.637884	H	0.108333	1
E_MTAB_4321	U0514	0.959644	H	0.0916667	1
E_MTAB_4321	U0515	0.84114	H	0.075	1
E_MTAB_4321	U0516	0.575769	H	1.89167	0
E_MTAB_4321	U0519	0.46602	L	1.25833	0
E_MTAB_4321	U0531	0.440307	L	3.90833	0
E_MTAB_4321	U0534	0.448183	L	3.64167	0
E_MTAB_4321	U0535	0.244612	L	3.65	0
E_MTAB_4321	U0538	0.673026	H	3.625	0
E_MTAB_4321	U0541	0.705814	H	3.60833	0
E_MTAB_4321	U0542	0.410888	L	3.60833	0
E_MTAB_4321	U0544	0.550973	L	2.225	0
E_MTAB_4321	U0549	0.51875	L	3.59167	0
E_MTAB_4321	U0550	0.389594	L	3.59167	0
E_MTAB_4321	U0551	0.46555	L	1.5	0
E_MTAB_4321	U0553	0.66878	H	3.50833	0
E_MTAB_4321	U0555	0.392826	L	1.60833	0
E_MTAB_4321	U0556	0.564697	L	3.50833	0
E_MTAB_4321	U0558	0.500381	L	3.49167	0
E_MTAB_4321	U0559	0.543002	L	2.11667	0
E_MTAB_4321	U0560	0.486494	L	3.45	0
E_MTAB_4321	U0562	0.409612	L	2.91667	0
E_MTAB_4321	U0566	0.264301	L	3.1	0
E_MTAB_4321	U0570	0.692177	H	1.38333	0
E_MTAB_4321	U0573	0.78988	H	3.34167	0
E_MTAB_4321	U0577	0.529869	L	2.05	0
E_MTAB_4321	U0580	0.589853	H	0.166667	0
E_MTAB_4321	U0583	0.474767	L	3.39167	0
E_MTAB_4321	U0584	0.728835	H	3.16667	0
E_MTAB_4321	U0585	0.705203	H	3.35833	0
E_MTAB_4321	U0587	0.244796	L	1.98333	0
E_MTAB_4321	U0589	0.352441	L	2.54167	0
E_MTAB_4321	U0590	1.18636	H	3.6	0
E_MTAB_4321	U0598	0.622705	H	2.71667	0
E_MTAB_4321	U0600	0.370334	L	4.16667	0
E_MTAB_4321	U0603	0.406415	L	2.24167	0
E_MTAB_4321	U0605	0.816895	H	4.025	0
E_MTAB_4321	U0606	0.568587	L	3.36667	0
E_MTAB_4321	U0607	0.58705	H	4.06667	0
E_MTAB_4321	U0608	0.515934	L	3.41667	0
E_MTAB_4321	U0611	0.572759	L	3.18333	0
E_MTAB_4321	U0612	0.463242	L	3.84167	0
E_MTAB_4321	U0613	0.684278	H	1.44167	0
E_MTAB_4321	U0614	0.302145	L	3.90833	0
E_MTAB_4321	U0615	0.532727	L	3.125	0
E_MTAB_4321	U0618	0.554372	L	3.18333	0
E_MTAB_4321	U0623	0.460578	L	2.175	1
E_MTAB_4321	U0624	0.847143	H	2.4	0
E_MTAB_4321	U0625	0.444647	L	3.35833	0
E_MTAB_4321	U0627	0.633648	H	0.116667	1
E_MTAB_4321	U0631	0.61407	H	3.31667	0
E_MTAB_4321	U0635	0.466298	L	2.68333	0
E_MTAB_4321	U0638	0.750914	H	3.19167	0
E_MTAB_4321	U0641	0.481747	L	3.19167	0
E_MTAB_4321	U0642	0.467246	L	1.825	0
E_MTAB_4321	U0643	0.573069	L	3.675	0
E_MTAB_4321	U0645	0.67421	H	0.25	1
E_MTAB_4321	U0646	0.484201	L	3.56667	0
E_MTAB_4321	U0648	0.743807	H	3.7	0
E_MTAB_4321	U0653	0.487057	L	0.0833333	1
E_MTAB_4321	U0654	0.793363	H	3.34167	0
E_MTAB_4321	U0655	0.342873	L	2.26667	0
E_MTAB_4321	U0657	0.522549	L	3.475	0
E_MTAB_4321	U0659	0.855882	H	1.21667	1
E_MTAB_4321	U0664	0.384505	L	3.85833	0
E_MTAB_4321	U0666	0.456171	L	2.7	0
E_MTAB_4321	U0670	0.52374	L	1.34167	0
E_MTAB_4321	U0696	0.551725	L	1.2	1
E_MTAB_4321	U0706	0.475752	L	0.15	1
E_MTAB_4321	U0709	0.864811	H	0.3	1
E_MTAB_4321	U0754	0.749991	H	3.35	0
E_MTAB_4321	U0765	0.712563	H	1.89167	0
E_MTAB_4321	U0766	0.932942	H	2	0
E_MTAB_4321	U0768	0.517638	L	4	0
E_MTAB_4321	U0772	0.390809	L	3.53333	0
E_MTAB_4321	U0777	0.804127	H	3.35	0
E_MTAB_4321	U0779	0.559645	L	3.325	0
E_MTAB_4321	U0794	0.462999	L	4.20833	0
E_MTAB_4321	U0796	1.152	H	0	0
E_MTAB_4321	U0832	0.586129	H	0.891667	0
E_MTAB_4321	U0835	0.817195	H	0	0
E_MTAB_4321	U0839	0.554102	L	1.51667	0
E_MTAB_4321	U0844	0.593443	H	3.48333	0
E_MTAB_4321	U0847	0.610219	H	2.68333	0
E_MTAB_4321	U0850	0.895437	H	2.50833	0
E_MTAB_4321	U0855	0.775104	H	1.525	0
E_MTAB_4321	U0856	0.593095	H	3.01667	0
E_MTAB_4321	U0867	0.494098	L	4.23333	0
E_MTAB_4321	U0870	0.433101	L	4.05	0
E_MTAB_4321	U0903	0.406823	L	1.28333	0
E_MTAB_4321	U0904	0.338147	L	2.80833	0
E_MTAB_4321	U0905	0.95099	H	2.13333	0
E_MTAB_4321	U0907	0.510902	L	4.7	0
E_MTAB_4321	U0909	0.482849	L	5.33333	0
E_MTAB_4321	U0910	0.32386	L	4.23333	0
E_MTAB_4321	U0912	0.5731	L	3.525	0
E_MTAB_4321	U0913	0.524405	L	4.78333	0
E_MTAB_4321	U0915	0.672316	H	3.74167	0
E_MTAB_4321	U0918	0.386151	L	3.94167	0
E_MTAB_4321	U0928	0.413951	L	3.95	0
E_MTAB_4321	U0932	0.482762	L	4.08333	0
E_MTAB_4321	U0952	0.812525	H	3.13333	0
E_MTAB_4321	U0954	1.0045	H	4.69167	0
E_MTAB_4321	U0963	0.776639	H	4.2	0
E_MTAB_4321	U0965	0.60718	H	4.61667	0
E_MTAB_4321	U0972	0.828949	H	4.575	0
E_MTAB_4321	U0973	0.695977	H	3.68333	0
E_MTAB_4321	U0975	0.421377	L	1.41667	0
E_MTAB_4321	U0976	0.392366	L	4.00833	0
E_MTAB_4321	U0977	0.730328	H	4.41667	0
E_MTAB_4321	U0986	0.530754	L	4.20833	0
E_MTAB_4321	U0989	1.33945	H	1.075	1
E_MTAB_4321	U0993	1.0251	H	3.65833	1
E_MTAB_4321	U0998	0.61116	H	4.36667	0
E_MTAB_4321	U0999	0.72186	H	4.26667	0
E_MTAB_4321	U1002	0.876765	H	2.91667	0
E_MTAB_4321	U1005	0.403658	L	3.35	0
E_MTAB_4321	U1006	0.459875	L	1.225	0
E_MTAB_4321	U1011	0.571067	L	1.13333	0
E_MTAB_4321	U1018	0.334938	L	2	0
E_MTAB_4321	U1019	0.418808	L	2.25833	0
E_MTAB_4321	U1020	0.644058	H	2.59167	0
E_MTAB_4321	U1023	0.606176	H	0.866667	0
E_MTAB_4321	U1025	0.60082	H	3.35	0
E_MTAB_4321	U1026	0.634294	H	1.4	0
E_MTAB_4321	U1030	1.37113	H	2.64167	0
E_MTAB_4321	U1031	0.492063	L	1.8	0
E_MTAB_4321	U1032	0.364237	L	4.50833	0
E_MTAB_4321	U1033	0.517447	L	4.64167	0
E_MTAB_4321	U1037	0.849877	H	1.05833	0
E_MTAB_4321	U1043	0.443465	L	2.4	0
E_MTAB_4321	U1046	0.474331	L	1.00833	0
E_MTAB_4321	U1050	0.668326	H	2.64167	0
E_MTAB_4321	U1052	0.665812	H	2.20833	0
E_MTAB_4321	U1055	0.590402	H	1.18333	0
E_MTAB_4321	U1057	0.433669	L	3.18333	0
E_MTAB_4321	U1061	0.546421	L	0	0
E_MTAB_4321	U1064	0.452793	L	2.21667	0
E_MTAB_4321	U1067	0.573967	H	2.58333	0
E_MTAB_4321	U1082	0.771254	H	2.21667	0
E_MTAB_4321	U1084	0.466856	L	3.49167	0
E_MTAB_4321	U1089	0.75453	H	0	0
E_MTAB_4321	U1099	0.380988	L	2.4	0
E_MTAB_4321	U1100	0.775757	H	2.88333	0
E_MTAB_4321	U1103	0.313144	L	2.125	0
E_MTAB_4321	U1105	0.380671	L	2.49167	0
E_MTAB_4321	U1106	0.4043	L	2.65	0
E_MTAB_4321	U1108	0.362064	L	2.65833	0
E_MTAB_4321	U1113	0.63164	H	1.81667	0
E_MTAB_4321	U1123	0.981697	H	1.59167	0
E_MTAB_4321	U1135	0.442492	L	1.4	0
E_MTAB_4321	U1136	0.916245	H	1.875	0
E_MTAB_4321	U1146	1.00948	H	2.325	0
E_MTAB_4321	U1148	0.431038	L	2.28333	0
E_MTAB_4321	U1150	0.653388	H	2.26667	0
E_MTAB_4321	U1151	0.656284	H	0	0
E_MTAB_4321	U1153	0.634328	H	2.69167	0
E_MTAB_4321	U1155	0.805575	H	0	0
E_MTAB_4321	U1157	0.601199	H	2.60833	0
E_MTAB_4321	U1158	1.09607	H	0	0
E_MTAB_4321	U1161	1.02388	H	2.41667	0
E_MTAB_4321	U1162	0.587032	H	1.23333	0
E_MTAB_4321	U1165	0.540933	L	2.58333	0
E_MTAB_4321	U1171	0.45053	L	0.266667	1
E_MTAB_4321	U1174	0.516411	L	3.00833	0
E_MTAB_4321	U1177	0.480392	L	2.5	0
E_MTAB_4321	U1179	0.923029	H	2.96667	0
E_MTAB_4321	U1182	0.337223	L	2.9	0
E_MTAB_4321	U1188	0.591272	H	0.358333	0
E_MTAB_4321	U1189	0.599004	H	3.175	0
E_MTAB_4321	U1190	0.752257	H	1.93333	0
E_MTAB_4321	U1191	1.66796	H	0	0
E_MTAB_4321	U1192	1.03742	H	0.7	0
E_MTAB_4321	U1194	0.702976	H	2.13333	0
E_MTAB_4321	U1196	0.760253	H	2.34167	0
E_MTAB_4321	U1205	0.833089	H	3.33333	0
E_MTAB_4321	U1206	0.496321	L	2.175	0
E_MTAB_4321	U1207	0.59762	H	2.66667	0
E_MTAB_4321	U1209	0.627563	H	2.61667	0
E_MTAB_4321	U1211	0.606435	H	4.425	0
E_MTAB_4321	U1212	0.738597	H	1.58333	0
E_MTAB_4321	U1228	0.484645	L	2.975	0
E_MTAB_4321	U1230	0.503298	L	3.31667	0
E_MTAB_4321	U1231	0.5147	L	2.33333	0
E_MTAB_4321	U1232	1.0139	H	2.70833	0
E_MTAB_4321	U1233	0.482537	L	3.075	0
E_MTAB_4321	U1235	0.462026	L	2.65	0
E_MTAB_4321	U1237	0.557208	L	2.81667	0
E_MTAB_4321	U1240	0.454447	L	2.86667	0
E_MTAB_4321	U1242	0.732546	H	1.425	0
E_MTAB_4321	U1243	0.485312	L	2.525	0
E_MTAB_4321	U1244	1.13804	H	1.075	0
E_MTAB_4321	U1248	0.493234	L	3.425	0
E_MTAB_4321	U1249	0.611961	H	1.125	0
E_MTAB_4321	U1256	0.2955	L	1.19167	0
E_MTAB_4321	U1263	0.966681	H	2.525	1
E_MTAB_4321	U1264	0.714664	H	2.49167	0
E_MTAB_4321	U1265	0.655022	H	2.43333	0
E_MTAB_4321	U1266	0.642128	H	2.36667	0
E_MTAB_4321	U1267	0.364491	L	2.69167	0
E_MTAB_4321	U1270	0.544405	L	2.50833	0
E_MTAB_4321	U1271	0.54387	L	2.025	0
E_MTAB_4321	U1272	0.574678	H	2.625	0
E_MTAB_4321	U1275	0.581353	H	1.79167	0
E_MTAB_4321	U1276	0.724458	H	2.50833	0
E_MTAB_4321	U1277	0.457683	L	1.975	0
E_MTAB_4321	U1279	0.727008	H	2.175	0
E_MTAB_4321	U1280	0.778913	H	2.30833	0
E_MTAB_4321	U1282	0.497154	L	2.35833	0
E_MTAB_4321	U1283	0.711105	H	1.55	1
E_MTAB_4321	U1284	0.804636	H	2.29167	0
E_MTAB_4321	U1286	0.573338	L	2.28333	0
E_MTAB_4321	U1288	0.438497	L	2.14167	0
E_MTAB_4321	U1289	0.49222	L	2.16667	0
E_MTAB_4321	U1291	0.828943	H	2.01667	0
E_MTAB_4321	U1292	0.573686	L	1.90833	0
E_MTAB_4321	U1293	0.790499	H	2.225	0
E_MTAB_4321	U1295	0.509171	L	1.96667	0
E_MTAB_4321	U1297	0.504673	L	1.15	0
E_MTAB_4321	U1298	0.49431	L	1.81667	0
E_MTAB_4321	U1300	0.628807	H	2.25833	0
E_MTAB_4321	U1301	0.406395	L	1.975	0
E_MTAB_4321	U1303	0.391197	L	2.19167	0
E_MTAB_4321	U1304	0.46991	L	2.175	0
E_MTAB_4321	U1305	0.733689	H	2.3	0
E_MTAB_4321	U1307	0.515244	L	1.80833	0
E_MTAB_4321	U1308	0.6083	H	1.90833	0
E_MTAB_4321	U1309	0.420014	L	2.38333	0
E_MTAB_4321	U1311	0.749995	H	2.31667	0
E_MTAB_4321	U1314	0.732076	H	2.9	0
E_MTAB_4321	U1317	0.551508	L	2.80833	0
E_MTAB_4321	U1330	0.557324	L	2.075	0
E_MTAB_4321	U1332	0.401663	L	2.025	0
E_MTAB_4321	U1335	0.405347	L	2.025	0
E_MTAB_4321	U1336	0.433923	L	2.05833	0
E_MTAB_4321	U1337	0.755158	H	2.05833	0
E_MTAB_4321	U1338	0.45032	L	2.05	0
E_MTAB_4321	U1341	0.676975	H	2.3	0
E_MTAB_4321	U1343	0.751138	H	2.23333	0
E_MTAB_4321	U1345	0.574916	H	2.075	0
E_MTAB_4321	U1346	0.328908	L	2.10833	0
E_MTAB_4321	U1349	0.694715	H	2.21667	0
E_MTAB_4321	U1354	0.847441	H	1.95	0
E_MTAB_4321	U1356	0.486928	L	1.29167	0
E_MTAB_4321	U1363	0.442036	L	1.975	0
E_MTAB_4321	U1368	0.451731	L	2	0
E_MTAB_4321	U1374	0.425015	L	2.19167	0
E_MTAB_4321	U1388	0.898205	H	3.03333	0
E_MTAB_4321	U1396	0.925013	H	0.166667	1
E_MTAB_4321	U1403	0.44983	L	2.74167	0
E_MTAB_4321	U1404	0.595576	H	2.18333	0
E_MTAB_4321	U1408	0.553131	L	1.20833	0
E_MTAB_4321	U1409	0.496922	L	2.35	0
E_MTAB_4321	U1412	0.721313	H	0.883333	0
E_MTAB_4321	U1413	0.543083	L	2.54167	0
E_MTAB_4321	U1415	0.814031	H	0.108333	1
E_MTAB_4321	U1425	0.592199	H	2.25	0
E_MTAB_4321	U1426	0.754361	H	0.85	0
E_MTAB_4321	U1427	0.557001	L	2.25	0
E_MTAB_4321	U1430	0.645689	H	3.26667	0
E_MTAB_4321	U1431	0.631722	H	2.59167	0
E_MTAB_4321	U1432	0.632992	H	2.33333	0
E_MTAB_4321	U1434	0.564988	L	2.85	0
E_MTAB_4321	U1435	0.435725	L	2.64167	0
E_MTAB_4321	U1458	0.407557	L	0.541667	0
E_MTAB_4321	U1462	0.519044	L	0.7	0
E_MTAB_4321	U1464	0.626278	H	0.716667	0
E_MTAB_4321	U1465	0.739093	H	0.0833333	1
E_MTAB_4321	U1476	0.602384	H	1.09167	0
E_MTAB_4321	U1478	0.879465	H	1.08333	0
E_MTAB_4321	U1480	0.556912	L	0.725	1
GSE69795	GSM1709066	1.1388	H	1.17417	1
GSE69795	GSM1709067	1.08253	H	2.88833	1
GSE69795	GSM1709068	0.8884	L	2.57917	1
GSE69795	GSM1709069	0.948413	L	3.87417	0
GSE69795	GSM1709070	1.00562	L	4.35333	0
GSE69795	GSM1709071	1.03831	H	0.6875	1
GSE69795	GSM1709072	1.18636	H	3.7375	1
GSE69795	GSM1709073	1.07104	H	4.84083	0
GSE69795	GSM1709074	1.05498	H	3.1325	1
GSE69795	GSM1709075	0.964295	L	4.21083	0
GSE69795	GSM1709076	1.02622	L	4.90083	0
GSE69795	GSM1709077	1.08917	H	0.936667	1
GSE69795	GSM1709078	1.03011	L	0.994167	1
GSE69795	GSM1709079	0.88043	L	3.06333	0
GSE69795	GSM1709080	1.06485	H	2.57333	1
GSE69795	GSM1709081	0.958091	L	3.33167	0
GSE69795	GSM1709082	1.06096	H	3.66083	0
GSE69795	GSM1709083	1.10495	H	4.01667	0
GSE69795	GSM1709084	1.12497	H	5.55	0
GSE69795	GSM1709085	1.01954	L	5.155	0
GSE69795	GSM1709086	1.06291	H	5.50333	0
GSE69795	GSM1709087	0.899972	L	4.17	0
GSE69795	GSM1709088	0.932033	L	3.165	0
GSE69795	GSM1709089	1.05961	H	1.53083	1
GSE69795	GSM1709090	0.922509	L	1.2975	1
GSE69795	GSM1709091	1.07362	H	4.4925	0
GSE69795	GSM1709092	1.08506	H	1.50333	1
GSE69795	GSM1709093	0.99289	L	4.35833	0
GSE69795	GSM1709094	1.02007	L	3.61667	0
GSE69795	GSM1709095	0.985127	L	3.90167	0
GSE69795	GSM1709096	1.19344	H	2.57333	1
GSE69795	GSM1709097	1.09018	H	1.84	1
GSE69795	GSM1709098	0.859292	L	4.81333	0
GSE69795	GSM1709099	0.874267	L	4.50417	0
GSE69795	GSM1709100	0.83476	L	4.76917	0
GSE69795	GSM1709101	0.987697	L	3.64917	0
GSE69795	GSM1709102	0.889806	L	3.1925	0
GSE69795	GSM1709103	0.821557	L	4.9825	0
GSE70691	MDA_MVAC1	1.09571	H	22.5333	1
GSE70691	MDA_MVAC2	1.11806	H	8.13333	0
GSE70691	MDA_MVAC3	1.04375	H	17.5667	1
GSE70691	MDA_MVAC4	1.04413	H	7.05833	1
GSE70691	MDA_MVAC5	1.10057	H	22.8833	0
GSE70691	MDA_MVAC6	1.04148	H	22.475	0
GSE70691	MDA_MVAC7	1.1009	H	2.10833	1
GSE70691	MDA_MVAC8	0.995094	L	7.88333	1
GSE70691	MDA_MVAC9	0.926234	L	1.05	1
GSE70691	MDA_MVAC10	1.13643	H	8.50833	1
GSE70691	MDA_MVAC11	1.0801	H	1.1	1
GSE70691	MDA_MVAC12	1.22438	H	5.86667	1
GSE70691	MDA_MVAC13	1.19994	H	0.775	1
GSE70691	MDA_MVAC14	0.920178	L	21.775	1
GSE70691	MDA_MVAC15	0.87842	L	5.50833	1
GSE70691	MDA_MVAC16	1.06201	H	1.94167	1
GSE70691	MDA_MVAC17	0.905909	L	22.6167	0
GSE70691	MDA_MVAC18	1.13057	H	1.20833	1
GSE70691	MDA_MVAC19	1.10218	H	1.3	1
GSE70691	MDA_MVAC20	1.07095	H	0.525	1
GSE70691	MDA_MVAC22	1.09055	H	16.4167	0
GSE70691	MDA_MVAC23	1.09346	H	9.025	1
GSE70691	MDA_MVAC24	0.998102	L	2.40833	1
GSE70691	MDA_MVAC25	0.921017	L	25.8917	1
GSE70691	MDA_MVAC26	0.924372	L	18.025	1
GSE70691	MDA_MVAC27	0.929287	L	4.28333	1
GSE70691	MDA_MVAC28	0.993552	L	9.175	1
GSE70691	MDA_MVAC29	0.926367	L	3.43333	1
GSE70691	MDA_MVAC30	1.07085	H	6.06667	1
GSE70691	MDA_MVAC31	0.974749	L	5.45833	1
GSE70691	MDA_MVAC32	0.952458	L	14.1833	1
GSE70691	MDA_MVAC33	0.938703	L	3.45833	0
GSE70691	MDA_MVAC34	1.07747	H	1.61667	1
GSE70691	MDA_MVAC35	1.04672	H	5.475	1
GSE70691	MDA_MVAC36	0.99191	L	1.71667	1
GSE70691	MDA_MVAC37	0.907288	L	15.125	1
GSE70691	MDA_MVAC38	0.991993	L	18.075	1
GSE70691	MDA_MVAC39	1.04791	H	10.6167	1
GSE70691	MDA_MVAC40	1.01665	L	13.3833	1
GSE70691	MDA_MVAC41	1.13796	H	1.30833	1
GSE70691	MDA_MVAC42	1.06553	H	20.95	0
GSE70691	MDA_MVAC43	1.01573	L	25.3583	0
GSE70691	MDA_MVAC45	0.993992	L	18.0833	0
GSE70691	MDA_MVAC46	1.12032	H	3.66667	1
GSE70691	MDA_MVAC47	1.02864	L	1.225	1
GSE70691	MDA_MVAC48	0.912208	L	1.61667	1
GSE70691	MDA_MVAC49	1.05603	H	3.91667	1
GSE70691	MDA_MVAC50	1.03736	L	16.4667	1
GSE70691	MDA_MVAC51	0.976389	L	8.35833	1
GSE48276	MDA_FFPE1	1.01797	L	1.95833	1
GSE48276	MDA_FFPE2	1.1622	H	2.01667	1
GSE48276	MDA_FFPE3	0.923122	L	15	0
GSE48276	MDA_FFPE4	0.974919	L	8.825	1
GSE48276	MDA_FFPE5	1.03811	H	1.29167	1
GSE48276	MDA_FFPE6	0.996616	L	10.425	0
GSE48276	MDA_FFPE7	1.01427	L	6.075	0
GSE48276	MDA_FFPE8	1.01946	L	3.85833	0
GSE48276	MDA_FFPE9	1.18288	H	4.69167	0
GSE48276	MDA_FFPE10	1.11238	H	5.23333	0
GSE48276	MDA_FFPE11	1.08888	H	0.475	1
GSE48276	MDA_FFPE12	0.893545	L	1.075	1
GSE48276	MDA_FFPE13	1.15392	H	2.65833	0
GSE48276	MDA_FFPE14	1.14284	H	5.73333	1
GSE48276	MDA_FFPE15	1.10584	H	6.6	1
GSE48276	MDA_FFPE16	1.08096	H	0.408333	1
GSE48276	MDA_FFPE17	1.10176	H	2.10833	1
GSE48276	MDA_FFPE18	1.01964	L	5.775	0
GSE48276	MDA_FFPE19	0.95264	L	1.43333	1
GSE48276	MDA_FFPE20	1.21445	H	4.29167	0
GSE48276	MDA_FFPE21	1.06997	H	6.85	0
GSE48276	MDA_FFPE22	1.04861	H	5.95	0
GSE48276	MDA_FFPE23	1.09987	H	1.40833	1
GSE48276	MDA_FFPE24	1.05799	H	4.35	0
GSE48276	MDA_FFPE25	0.866854	L	5.54167	0
GSE48276	MDA_FFPE26	1.04828	H	3.25	0
GSE48276	MDA_FFPE27	1.0857	H	2.65833	1
GSE48276	MDA_FFPE28	1.07008	H	2.39167	1
GSE48276	MDA_FFPE29	1.00825	L	2.08333	1
GSE48276	MDA_FFPE30	1.06912	H	2.65	1
GSE48276	MDA_FFPE31	1.17809	H	0.458333	1
GSE48276	MDA_FFPE32	0.942726	L	4.775	0
GSE48276	MDA_FFPE33	1.03446	L	4.875	0
GSE48276	MDA_FFPE34	0.965712	L	2.83333	1
GSE48276	MDA_FFPE35	1.05855	H	3.85	0
GSE48276	MDA_FFPE36	1.05288	H	3.91667	1
GSE48276	MDA_FFPE37	1.00614	L	3.125	1
GSE48276	MDA_FFPE38	1.12697	H	0.325	1
GSE48276	MDA_FFPE39	1.01763	L	3.175	0
GSE48276	MDA_FFPE40	1.12425	H	11.275	0
GSE48276	MDA_FFPE41	0.909908	L	3.68333	0
GSE48276	MDA_FFPE42	0.944506	L	4.43333	0
GSE48276	MDA_FFPE43	0.847553	L	0.616667	1
GSE48276	MDA_FFPE44	1.14614	H	0.4	1
GSE48276	MDA_FFPE45	0.899225	L	0.8	1
GSE48276	MDA_FFPE46	1.01693	L	5.14167	0
GSE48276	MDA_FFPE47	0.976067	L	2.84167	0
GSE48276	MDA_FFPE48	0.937266	L	2.21667	0
GSE48276	MDA_FFPE49	1.09349	H	3.625	0
GSE48276	MDA_FFPE50	0.868435	L	2.24167	0
GSE48276	MDA_FFPE51	1.15064	H	2.16667	0
GSE48276	MDA_FFPE52	1.0736	H	3.45	0
GSE48276	MDA_FFPE53	1.11257	H	1.9	0
GSE48276	MDA_FFPE54	1.13058	H	3.875	0
GSE48276	MDA_FFPE55	1.0958	H	3.64167	0
GSE48276	MDA_FFPE56	0.864183	L	1.73333	1
GSE48276	MDA_FFPE57	1.05975	H	2.66667	1
GSE48276	MDA_FFPE68	1.03897	H	1.275	1
GSE48276	MDA_FFPE69	1.07221	H	2.95	1
GSE48276	MDA_FFPE70	1.0618	H	2.675	1
GSE48276	MDA_FFPE71	0.833712	L	2.28333	0
GSE48276	MDA_FFPE72	0.907695	L	4.5	0
GSE48276	MDA_FFPE73	0.931554	L	0.791667	1
GSE48276	MDA_FFPE74	0.996894	L	3.95833	1
GSE48276	MDA_FFPE75	1.00144	L	3.625	0
GSE48276	MDA_FFPE76	1.01592	L	3.35	1
GSE48276	MDA_FFPE77	0.877748	L	3.29167	0
GSE48276	MDA_FFPE78	1.10328	H	3.225	0
GSE48276	MDA_FFPE79	1.12091	H	1.03333	1
GSE48276	MDA_FFPE80	1.00861	L	2.50833	0
GSE48276	MDA_FFPE81	0.870434	L	2.11667	1
GSE48276	MDA_FFPE82	1.03705	L	2	0
GSE48276	MDA_FFPE83	1.0794	H	2.30833	0
GSE13507	GSM340605	1.55947	L	1.51389	1
GSE13507	GSM340606	1.29519	L	11.4139	0
GSE13507	GSM340607	1.58013	L	11.3639	0
GSE13507	GSM340608	1.94819	H	2.24167	1
GSE13507	GSM340609	1.75722	H	7.25556	1
GSE13507	GSM340610	1.75895	H	1.275	1
GSE13507	GSM340611	2.01574	H	1.54444	1
GSE13507	GSM340612	1.70487	L	10.8278	0
GSE13507	GSM340613	2.04424	H	1.04722	1
GSE13507	GSM340614	1.8366	H	10.7472	0
GSE13507	GSM340615	1.71285	L	10.4194	0
GSE13507	GSM340616	1.76968	H	10.4389	0
GSE13507	GSM340617	1.58446	L	10.8833	0
GSE13507	GSM340618	1.52202	L	0.0861111	1
GSE13507	GSM340619	1.59807	L	10.8056	0
GSE13507	GSM340620	1.69077	L	1.38889	1
GSE13507	GSM340621	1.57278	L	10.6361	0
GSE13507	GSM340622	1.5297	L	10.3778	0
GSE13507	GSM340623	1.66483	L	0.261111	1
GSE13507	GSM340624	1.59487	L	5.49444	1
GSE13507	GSM340625	1.52219	L	0.269444	1
GSE13507	GSM340626	1.57437	L	10.05	0
GSE13507	GSM340627	1.61103	L	1.88889	1
GSE13507	GSM340628	1.92402	H	10.0417	0
GSE13507	GSM340629	1.95363	H	4.20278	1
GSE13507	GSM340630	1.66003	L	5.525	1
GSE13507	GSM340631	1.5534	L	10.0139	0
GSE13507	GSM340632	1.56638	L	10.05	0
GSE13507	GSM340633	1.64561	L	1.21389	1
GSE13507	GSM340634	1.99588	H	9.65278	0
GSE13507	GSM340635	1.72727	L	8.88333	0
GSE13507	GSM340636	1.68595	L	10.1	0
GSE13507	GSM340637	1.51001	L	8.16667	1
GSE13507	GSM340638	1.66643	L	5.58611	1
GSE13507	GSM340639	1.59472	L	8.31111	0
GSE13507	GSM340640	1.53435	L	4.19167	1
GSE13507	GSM340641	1.54492	L	8.18611	0
GSE13507	GSM340642	1.69381	L	8.83611	0
GSE13507	GSM340643	1.82029	H	7.94167	0
GSE13507	GSM340644	1.57086	L	6.70278	1
GSE13507	GSM340645	1.74551	H	2.975	1
GSE13507	GSM340646	1.82556	H	4.31389	1
GSE13507	GSM340647	1.60207	L	7.73611	0
GSE13507	GSM340648	1.6501	L	7.56111	0
GSE13507	GSM340649	1.60527	L	7.53889	0
GSE13507	GSM340650	1.742	H	7.17222	0
GSE13507	GSM340651	1.66082	L	11.2472	1
GSE13507	GSM340652	1.54988	L	5.49444	1
GSE13507	GSM340653	1.78921	H	2.15278	1
GSE13507	GSM340654	1.85501	H	0.855556	1
GSE13507	GSM340655	1.63392	L	7.11944	1
GSE13507	GSM340656	1.81787	H	0.263889	1
GSE13507	GSM340657	1.66562	L	6.96944	0
GSE13507	GSM340658	1.64625	L	6.96944	0
GSE13507	GSM340659	1.58558	L	5.91111	1
GSE13507	GSM340660	1.67093	L	6.80278	0
GSE13507	GSM340661	1.68643	L	6.68333	0
GSE13507	GSM340662	2.00293	H	6.56944	0
GSE13507	GSM340663	2.04169	H	6.56111	0
GSE13507	GSM340664	1.63906	L	5.89444	1
GSE13507	GSM340665	1.77032	H	0.725	1
GSE13507	GSM340666	1.59471	L	6.27778	0
GSE13507	GSM340667	1.52411	L	6.30833	0
GSE13507	GSM340668	1.49081	L	6.26111	0
GSE13507	GSM340669	1.62032	L	6.26111	0
GSE13507	GSM340670	1.80634	H	6.18056	0
GSE13507	GSM340671	1.83019	H	1.35278	1
GSE13507	GSM340672	2.19152	H	1.25833	1
GSE13507	GSM340673	2.12381	H	0.936111	1
GSE13507	GSM340674	1.80448	H	5.78611	0
GSE13507	GSM340675	1.67506	L	2.08611	1
GSE13507	GSM340676	1.74025	H	5.58889	0
GSE13507	GSM340677	1.97861	H	5.43611	0
GSE13507	GSM340678	1.62928	L	0.997222	1
GSE13507	GSM340679	2.10475	H	5.16667	0
GSE13507	GSM340680	1.65748	L	5.11111	0
GSE13507	GSM340681	1.89855	H	5.075	0
GSE13507	GSM340682	1.61984	L	5.01667	0
GSE13507	GSM340683	1.57646	L	4.96667	0
GSE13507	GSM340684	2.03623	H	0.866667	1
GSE13507	GSM340685	1.65169	L	4.98889	1
GSE13507	GSM340686	1.6397	L	4.91667	0
GSE13507	GSM340687	1.89934	H	4.89444	0
GSE13507	GSM340688	1.60751	L	3.84722	1
GSE13507	GSM340689	1.60383	L	4.86944	0
GSE13507	GSM340690	2.06071	H	4.83889	0
GSE13507	GSM340691	1.71894	L	4.80278	0
GSE13507	GSM340692	1.71078	L	3.025	1
GSE13507	GSM340693	1.59534	L	4.70556	0
GSE13507	GSM340694	1.58509	L	4.625	0
GSE13507	GSM340695	1.89311	H	4.41389	0
GSE13507	GSM340696	1.88206	H	0.958333	1
GSE13507	GSM340697	1.92897	H	1.48889	1
GSE13507	GSM340698	2.00004	H	2.37778	1
GSE13507	GSM340699	1.90774	H	1.46944	1
GSE13507	GSM340700	1.5534	L	1.28333	1
GSE13507	GSM340701	1.93233	H	4.03611	0
GSE13507	GSM340702	1.79625	H	0.375	1
GSE13507	GSM340703	1.56621	L	3.95833	0
GSE13507	GSM340704	1.82475	H	0.436111	1
GSE13507	GSM340705	1.95875	H	3.8	0
GSE13507	GSM340706	2.062	H	3.76111	0
GSE13507	GSM340707	1.51161	L	3.625	0
GSE13507	GSM340708	1.59646	L	3.675	0
GSE13507	GSM340709	1.87696	H	0.494444	1
GSE13507	GSM340710	1.82106	H	2.62778	1
GSE13507	GSM340711	2.22694	H	3.48333	0
GSE13507	GSM340712	1.71013	L	0.541667	1
GSE13507	GSM340713	1.77657	H	3.42222	0
GSE13507	GSM340714	1.66161	L	3.31389	0
GSE13507	GSM340715	1.6232	L	3.24722	0
GSE13507	GSM340716	1.9181	H	2.66389	1
GSE13507	GSM340717	1.58415	L	3.10833	0
GSE13507	GSM340718	1.84814	H	3.06944	0
GSE13507	GSM340719	1.6994	L	3.04722	0
GSE13507	GSM340720	1.80685	H	2.34167	0
GSE13507	GSM340721	1.67955	L	0.327778	1
GSE13507	GSM340722	1.98983	H	1.96111	1
GSE13507	GSM340723	1.57134	L	1.25833	1
GSE13507	GSM340724	1.83246	H	2.90556	0
GSE13507	GSM340725	1.7692	H	2.85278	0
GSE13507	GSM340726	1.64066	L	2.80833	0
GSE13507	GSM340727	1.7748	H	0.922222	1
GSE13507	GSM340728	1.98389	H	0.480556	1
GSE13507	GSM340729	1.85453	H	2.75556	0
GSE13507	GSM340730	1.59487	L	2.73889	0
GSE13507	GSM340731	2.04064	H	0.769444	1
GSE13507	GSM340732	2.07672	H	0.591667	1
GSE13507	GSM340733	2.05224	H	1.42778	1
GSE13507	GSM340734	1.74871	H	1.96389	1
GSE13507	GSM340735	1.56285	L	2.55833	0
GSE13507	GSM340736	1.84557	H	2.50833	0
GSE13507	GSM340737	1.66579	L	2.47778	0
GSE13507	GSM340738	1.59696	L	1.28611	1
GSE13507	GSM340739	1.8057	H	2.44722	0
GSE13507	GSM340740	1.6642	L	1.47222	1
GSE13507	GSM340741	1.64498	L	2.37222	0
GSE13507	GSM340742	2.04793	H	1.99167	0
GSE13507	GSM340743	1.67716	L	1.96389	0
GSE13507	GSM340744	1.85692	H	1.16111	1
GSE13507	GSM340745	1.78841	H	0.177778	1
GSE13507	GSM340746	1.97926	H	1.85556	0
GSE13507	GSM340747	1.5987	L	0.572222	1
GSE13507	GSM340748	1.4732	L	1.73611	0
GSE13507	GSM340749	1.76317	H	1.80278	0
GSE13507	GSM340750	1.80479	H	1.78333	0
GSE13507	GSM340751	1.8491	H	4.82222	0
GSE13507	GSM340752	1.80026	H	1.76944	0
GSE13507	GSM340753	1.76504	H	1.76944	0
GSE13507	GSM340754	1.58847	L	1.70556	0
GSE13507	GSM340755	1.80301	H	1.7	0
GSE13507	GSM340756	1.70917	L	1.58333	0
GSE13507	GSM340757	1.83595	H	6.60833	0
GSE13507	GSM340758	2.03703	H	1.28889	1
GSE13507	GSM340759	1.82429	H	2.20278	1
GSE13507	GSM340760	1.66354	L	1.10556	1
GSE13507	GSM340761	1.89936	H	0.533333	1
GSE13507	GSM340762	1.75912	H	0.888889	1
GSE13507	GSM340763	1.84555	H	1.51111	0
GSE13507	GSM340764	1.87166	H	1.28056	0
GSE13507	GSM340765	1.81034	H	0.983333	0
GSE13507	GSM340766	1.94979	H	0.905556	0
GSE13507	GSM340767	1.88368	H	0.836111	0
GSE13507	GSM340768	1.63937	L	0.561111	0
GSE13507	GSM340769	2.09994	H	0.441667	0
GSE32894	UC_0001_1	1.36443	L	9.19178	0
GSE32894	UC_0006_2	1.53236	H	1.28219	0
GSE32894	UC_0007_1	1.72303	H	3.03	1
GSE32894	UC_0008_1	1.63334	H	8.69863	0
GSE32894	UC_0009_1	1.26394	L	5.32603	0
GSE32894	UC_0010_1	1.47851	L	4.5863	0
GSE32894	UC_0016_1	1.51817	H	0.449315	1
GSE32894	UC_0017_1	1.50783	H	1.06849	0
GSE32894	UC_0018_1	1.66024	H	0.547945	0
GSE32894	UC_0023_1	1.8033	H	6.33151	0
GSE32894	UC_0024_1	1.26021	L	8.64932	0
GSE32894	UC_0025_1	1.45645	L	5.52055	0
GSE32894	UC_0030_1	1.63914	H	8.03288	0
GSE32894	UC_0033_2	1.23496	L	6.16986	0
GSE32894	UC_0034_1	1.94854	H	2.13151	0
GSE32894	UC_0037_1	1.42805	L	5.57534	0
GSE32894	UC_0040_1	1.42154	L	0.090411	0
GSE32894	UC_0042_2a	1.38967	L	5.24932	0
GSE32894	UC_0043_1	1.53283	H	1.64658	0
GSE32894	UC_0046_1	1.49232	H	1.49315	1
GSE32894	UC_0049_2	1.4915	H	8.19726	0
GSE32894	UC_0066_3	1.80282	H	2.31781	0
GSE32894	UC_0067_1	1.36375	L	5.5589	0
GSE32894	UC_0069_1	1.64525	H	8.14247	0
GSE32894	UC_0070_1	1.55031	H	5.70411	0
GSE32894	UC_0075_1	1.43585	L	6.8274	1
GSE32894	UC_0080_1	1.37908	L	8.1726	0
GSE32894	UC_0086_1	1.63818	H	6.53699	0
GSE32894	UC_0089_1	1.60001	H	2.97808	0
GSE32894	UC_0093_1	1.61129	H	2.21096	1
GSE32894	UC_0095_1	1.86819	H	2.45753	1
GSE32894	UC_0100_1	1.29292	L	7.11781	0
GSE32894	UC_0101_1	1.31798	L	2.34247	0
GSE32894	UC_0106_2	1.53003	H	6.15616	0
GSE32894	UC_0112_1	1.33024	L	7.38356	0
GSE32894	UC_0114_1	1.63138	H	6.01644	0
GSE32894	UC_0115_1	1.37728	L	3.70959	0
GSE32894	UC_0120_1	1.7077	H	3.5863	0
GSE32894	UC_0122_1	1.44813	L	6.89315	0
GSE32894	UC_0125_1	1.68913	H	1.7589	0
GSE32894	UC_0132_2	1.82691	H	5.79178	0
GSE32894	UC_0138_1	1.59201	H	4.52877	0
GSE32894	UC_0145_1	1.19448	L	7.07671	0
GSE32894	UC_0152_1	1.38429	L	2.27945	0
GSE32894	UC_0159_1	1.32599	L	3.15616	0
GSE32894	UC_0162_1	1.37583	L	4.52603	0
GSE32894	UC_0166_1	1.41416	L	7.34521	0
GSE32894	UC_0170_1	1.68812	H	7.10137	0
GSE32894	UC_0176_2	1.34887	L	6.90411	0
GSE32894	UC_0185_1	1.76645	H	6.61644	0
GSE32894	UC_0195_1	1.85667	H	7.20274	0
GSE32894	UC_0200_1	1.36778	L	1.09315	0
GSE32894	UC_0203_1	1.30092	L	7.00274	0
GSE32894	UC_0207_1	1.69327	H	6.38904	0
GSE32894	UC_0208_1	1.27633	L	4.11233	0
GSE32894	UC_0209_1	1.16186	L	2.99726	0
GSE32894	UC_0210_2	1.61058	H	6.04658	0
GSE32894	UC_0211_2	1.34334	L	1.03562	0
GSE32894	UC_0214_1	1.81699	H	0.515068	1
GSE32894	UC_0215_1	1.54474	H	4.21644	0
GSE32894	UC_0218_2	1.32057	L	5.0137	1
GSE32894	UC_0224_1	1.42263	L	0.627397	1
GSE32894	UC_0230_1	1.59308	H	5.66027	0
GSE32894	UC_0238_1	1.42404	L	0.841096	0
GSE32894	UC_0240_1	1.35091	L	3.29863	0
GSE32894	UC_0248_2	1.28286	L	3.77808	0
GSE32894	UC_0257_1	1.39877	L	5.98356	0
GSE32894	UC_0260_1	1.61344	H	6.55342	0
GSE32894	UC_0267_3	1.60182	H	4.09589	0
GSE32894	UC_0274_1	1.17617	L	5.92329	0
GSE32894	UC_0279_1	1.4157	L	5.79178	0
GSE32894	UC_0283_1	1.24723	L	4.6411	0
GSE32894	UC_0284_1	1.31703	L	5.80548	0
GSE32894	UC_0287_1	1.21449	L	5.66027	0
GSE32894	UC_0290_1	1.35821	L	6.2137	0
GSE32894	UC_0295_2c	1.51009	H	3.59178	0
GSE32894	UC_0299_1	1.72395	H	6.19452	0
GSE32894	UC_0301_1	1.18416	L	3.05205	0
GSE32894	UC_0302_1	1.70036	H	6.1726	0
GSE32894	UC_0312_1	1.41457	L	5.89315	0
GSE32894	UC_0321_1	1.35502	L	1.71781	1
GSE32894	UC_0322_2	1.83983	H	2.49863	0
GSE32894	UC_0327_1	1.28836	L	1.22466	0
GSE32894	UC_0328_1	1.49443	H	2.8	0
GSE32894	UC_0329_1	1.68873	H	5.8274	0
GSE32894	UC_0333_1	1.52723	H	0.0166667	0
GSE32894	UC_0335_1	1.63366	H	1.47397	1
GSE32894	UC_0336_2	1.57538	H	1.16712	0
GSE32894	UC_0337_1	1.36977	L	0.0520548	0
GSE32894	UC_0339_1	1.66716	H	0.572603	1
GSE32894	UC_0342_1	1.05095	L	5.25205	0
GSE32894	UC_0343_1	1.52627	H	2.56986	0
GSE32894	UC_0344_1	1.74128	H	4.12055	0
GSE32894	UC_0349_3	1.55129	H	4.79726	0
GSE32894	UC_0354_2c	1.54705	H	4.71233	0
GSE32894	UC_0361_1	1.3158	L	5.3863	0
GSE32894	UC_0367_1	1.30815	L	5.36712	0
GSE32894	UC_0368_1	1.51893	H	4.83562	0
GSE32894	UC_0369_1	1.16226	L	4.53425	0
GSE32894	UC_0372_1	1.67304	H	4.83562	0
GSE32894	UC_0374_2a	1.3612	L	4.22466	0
GSE32894	UC_0375_1	1.65517	H	3.0274	0
GSE32894	UC_0376_1	1.37507	L	4.48493	0
GSE32894	UC_0384_1	1.6305	H	2.4274	0
GSE32894	UC_0386_1	1.49174	H	1.14247	0
GSE32894	UC_0393_1	1.55129	H	5.08767	0
GSE32894	UC_0394_1	1.62216	H	0.531507	1
GSE32894	UC_0395_1a	1.64179	H	5.44384	0
GSE32894	UC_0397_1	1.77351	H	2.01644	1
GSE32894	UC_0398_1	1.24978	L	5.32329	0
GSE32894	UC_0405_1	1.23278	L	5.33151	0
GSE32894	UC_0414_1	1.28285	L	5.14247	0
GSE32894	UC_0415_1	1.18951	L	2.38082	0
GSE32894	UC_0421_1	1.60251	H	5.21096	0
GSE32894	UC_0429_1a	1.41788	L	1.69041	0
GSE32894	UC_0438_1	1.57028	H	4.72329	0
GSE32894	UC_0445_1	1.71787	H	4.96712	0
GSE32894	UC_0447_1	1.53275	H	2.89863	1
GSE32894	UC_0456_2	1.47649	L	0.268493	0
GSE32894	UC_0461_1	1.45951	L	3.26027	0
GSE32894	UC_0468_1	1.34967	L	4.15616	0
GSE32894	UC_0475_1	1.75963	H	1.11781	1
GSE32894	UC_0487_1	1.36424	L	1.76438	0
GSE32894	UC_0491_1	1.35505	L	4.52877	0
GSE32894	UC_0493_1	1.30409	L	4.8	0
GSE32894	UC_0494_1	1.57944	H	4.23836	0
GSE32894	UC_0495_1	1.23757	L	3.93425	0
GSE32894	UC_0499_1	1.60619	H	0.230137	0
GSE32894	UC_0506_1	1.30709	L	4.5863	0
GSE32894	UC_0513_1b	0.976031	L	4.26027	0
GSE32894	UC_0516_1	1.57195	H	0.306849	1
GSE32894	UC_0519_1	1.32244	L	4.68493	0
GSE32894	UC_0521_1	1.8204	H	0.539726	1
GSE32894	UC_0525_1	1.41004	L	4.13973	0
GSE32894	UC_0528_1	1.84815	H	4.47671	0
GSE32894	UC_0530_1	1.36269	L	3.89589	0
GSE32894	UC_0533_1	1.75816	H	3.42192	0
GSE32894	UC_0536_1	1.56661	H	3.45479	0
GSE32894	UC_0537_1	1.28118	L	1.30959	0
GSE32894	UC_0539_1	1.88367	H	3.39178	0
GSE32894	UC_0542_2	1.2697	L	3.08767	0
GSE32894	UC_0544_1	1.28826	L	3.14795	0
GSE32894	UC_0545_1	1.43528	L	2.74247	0
GSE32894	UC_0546_1	1.38745	L	3.96986	0
GSE32894	UC_0548_1	1.32871	L	3.7726	0
GSE32894	UC_0554_1	1.4919	H	3.92329	0
GSE32894	UC_0555_1	1.4008	L	3.50959	0
GSE32894	UC_0557_1	1.79843	H	2.25205	0
GSE32894	UC_0558_1	1.71566	H	3.72877	0
GSE32894	UC_0561_1a	1.34125	L	3.61918	0
GSE32894	UC_0563_1	1.44625	L	3.43836	0
GSE32894	UC_0565_1	1.38952	L	3.67123	0
GSE32894	UC_0567_1	2.10234	H	1.29863	1
GSE32894	UC_0573_1	1.42665	L	3.40274	0
GSE32894	UC_0574_1	1.6147	H	2.17808	0
GSE32894	UC_0575_1	1.57497	H	2.69315	0
GSE32894	UC_0576_1	1.24641	L	3.32603	0
GSE32894	UC_0577_1	1.74403	H	3.18356	0
GSE32894	UC_0578_1	1.30116	L	3.38082	0
GSE32894	UC_0580_1	1.73624	H	2.89315	0
GSE32894	UC_0583_1	1.40775	L	2.94795	0
GSE32894	UC_0584_1	1.15446	L	2.10959	0
GSE32894	UC_0588_1	1.67239	H	2.6274	0
GSE32894	UC_0591_1	1.71622	H	1.80822	0
GSE32894	UC_0592_1	1.63422	H	2.73973	0
GSE32894	UC_0593_1	1.35692	L	2.83836	0
GSE32894	UC_0595_1	1.59405	H	2.80822	0
GSE32894	UC_0598_1	1.49891	H	2.06301	0
GSE32894	UC_0600_1	1.56853	H	0.684932	1
GSE32894	UC_0601_1	1.39833	L	0.989041	0
GSE32894	UC_0605_1	1.3046	L	1.52055	1
GSE32894	UC_0606_1	1.32737	L	2.78082	0
GSE32894	UC_0607_1	1.2647	L	2.28219	0
GSE32894	UC_0610_1	1.49594	H	2.83836	0
GSE32894	UC_0611_1	1.48621	L	0.134247	0
GSE32894	UC_0612_1	1.49526	H	2.61096	0
GSE32894	UC_0613_1	1.74317	H	2.53151	0
GSE32894	UC_0614_1	1.68996	H	0.605479	0
GSE32894	UC_0615_1	1.71739	H	0.819178	1
GSE32894	UC_0616_1	1.83318	H	2.77808	0
GSE32894	UC_0619_1	1.38917	L	1.39726	0
GSE32894	UC_0620_1	1.89543	H	2.56712	0
GSE32894	UC_0622_1	1.2836	L	2.19178	0
GSE32894	UC_0624_1	1.32615	L	2.49315	0
GSE32894	UC_0625_1	1.37065	L	2.45753	0
GSE32894	UC_0626_1	1.27909	L	2.20548	0
GSE32894	UC_0628_1	1.5381	H	2.33699	0
GSE32894	UC_0692_1	1.50478	H	2.22192	0
GSE32894	UC_0696_1	1.5181	H	2.12055	0
GSE32894	UC_0697_1	1.93765	H	1.79726	0
GSE32894	UC_0700_1	1.35625	L	1.98356	0
GSE32894	UC_0701_1	1.53003	H	1.75068	0
GSE32894	UC_0703_1	1.47014	L	1.97534	0
GSE32894	UC_0706_1	1.32624	L	1.98356	0
GSE32894	UC_0707_1	1.30518	L	1.25753	1
GSE32894	UC_0710_1	1.27992	L	1.70137	0
GSE32894	UC_0712_1	1.21638	L	1.71233	0
GSE32894	UC_0713_1	1.79936	H	1.11781	1
GSE32894	UC_0715_1	1.44203	L	1.13699	0
GSE32894	UC_0718_1	1.48869	H	1.65753	0
GSE32894	UC_0719_1	1.38601	L	1.39452	0
GSE32894	UC_0720_1	1.37746	L	1.62192	0
GSE32894	UC_0721_1	1.66512	H	1.47397	0
GSE32894	UC_0723_1	1.52316	H	1.47397	0
GSE32894	UC_0724_1	1.59567	H	1.47945	0
GSE32894	UC_0726_1	1.42274	L	1.35342	0
GSE32894	UC_0743_1	1.71741	H	1.43836	0
GSE32894	UC_0745_1	1.56271	H	1.07945	0
GSE32894	UC_0750_1	1.59836	H	1.10685	0
GSE32894	UC_0752_1	1.52498	H	0.715068	0
GSE32894	UC_0753_1	1.49024	H	0.978082	0
GSE32894	UC_0760_1	1.27397	L	0.547945	0
GSE32894	UC_0765_1	1.45191	L	0.830137	0
GSE32894	UC_0766_1	1.2737	L	0.764384	0
GSE32894	UC_0769_1	1.59378	H	0.0416667	0
GSE32894	UC_0770_1	1.73257	H	0.813699	0
GSE32894	UC_0775_1	1.20643	L	0.465753	0
GSE32894	UC_0776_1	1.38148	L	0.556164	0
GSE32894	UC_0778_1	1.57867	H	0.912329	1
GSE32894	UC_0779_1	1.70947	H	1.42192	0
GSE32894	UC_0780_1	1.34516	L	0.564384	0
GSE32894	UC_0781_1	1.62967	H	1.36438	0
GSE32894	UC_0782_1	1.34674	L	1.62466	0
GSE32894	UC_0783_1	1.38877	L	2.51233	0

## Sheet: Supplementary Table 6
Supplementary Table 5: The correlation of Risk_Score and drugs sensitivity
Drugs	Correlation	P.value	Target	Target_pathway	Class
A-443654	-0.0248024	0.619588	AKT1, AKT2, AKT3	PI3K/MTOR signaling	ns
A-770041	-0.214577	1.3932e-05	LCK, FYN	Other, kinases	Negative
AICAR	-0.301758	6.26319e-10	AMPK agonist	Metabolism	Negative
AKT-inhibitor-VIII	0.0522054	0.295804	AKT1, AKT2, AKT3	PI3K/MTOR signaling	ns
AS601245	-0.141822	0.00433568	JNK1, JNK2, JNK2	JNK and p38 signaling	Negative
Axitinib	0.0890138	0.0742722	PDGFR, KIT, VEGFR	RTK signaling	ns
AZ628	-0.206476	2.9513e-05	BRAF	ERK MAPK signaling	Negative
AZD6482	-0.432691	8.10502e-20	PI3Kbeta	PI3K/MTOR signaling	Negative
AZD7762	-0.0535486	0.283535	CHEK1, CHEK2	Cell cycle	ns
AZD8055	-0.109208	0.0283732	MTORC1, MTORC2	PI3K/MTOR signaling	Negative
BAY-61-3606	-0.190092	0.0001234	SYK	Other, kinases	Negative
BI-2536	-0.119084	0.0167717	PLK1, PLK2, PLK3	Cell cycle	Negative
Bicalutamide	-0.0580247	0.245155	AR	Hormone-related	ns
Bleomycin	-0.146886	0.00312065	dsDNA break induction	DNA replication	Negative
BMS-509744	-0.379543	2.95299e-15	ITK	Other, kinases	Negative
BMS-536924	-0.313228	1.2676e-10	IGF1R, IR	IGF1R signaling	Negative
BMS-754807	-0.330705	9.70523e-12	IGF1R, IR	RTK signaling	Negative
Bortezomib	-0.338341	2.99634e-12	Proteasome	Protein stability and degradation	Negative
Bosutinib	0.20262	4.17597e-05	SRC, ABL, TEC	Other, kinases	Positive
BX-795	-0.20929	2.28141e-05	TBK1, PDK1 (PDPK1), IKK, AURKB, AURKC	Other, kinases	Negative
CCT018159	-0.0434895	0.383893	HSP90	Protein stability and degradation	ns
CCT007093	0.158884	0.00137416	PPM1D	Cell cycle	Positive
CGP-082996	-0.311574	1.60281e-10	CDK4	Cell cycle	Negative
CGP-60474	-0.366491	2.95081e-14	CDK1,CDK2,CDK5,CDK7,CDK9, PKC	Cell cycle	Negative
CHIR-99021	-0.0867908	0.0818264	GSK3A, GSK3B	WNT signaling	ns
CI-1040	-0.195412	7.85407e-05	MEK1, MEK2	ERK MAPK signaling	Negative
Cisplatin	-0.215798	1.24103e-05	DNA crosslinker	DNA replication	Negative
CMK	-0.303436	4.97892e-10	RSK2	Other, kinases	Negative
Dasatinib	-0.310683	1.81772e-10	ABL, SRC, Ephrins, PDGFR, KIT	RTK signaling	Negative
DMOG	-0.0730368	0.143302	HIF-PH	Metabolism	ns
Docetaxel	-0.254504	2.23349e-07	Microtubule stabiliser	Mitosis	Negative
Doxorubicin	-0.161222	0.00116334	Anthracycline	DNA replication	Negative
EHT-1864	0.286931	4.4643e-09	RAC1, RAC2, RAC3	Cytoskeleton	Positive
Elesclomol	0.126052	0.0113179	HSP90	Protein stability and degradation	Positive
Embelin	-0.303907	4.66771e-10	XIAP	Apoptosis regulation	Negative
Epothilone-B	-0.226563	4.34917e-06	Microtubule stabiliser	Mitosis	Negative
Erlotinib	-0.0641467	0.198771	EGFR	EGFR signaling	ns
Etoposide	-0.0179152	0.719927	TOP2	DNA replication	ns
Gefitinib	-0.0227274	0.649188	EGFR	EGFR signaling	ns
Gemcitabine	-0.235423	1.76399e-06	Pyrimidine antimetabolite	DNA replication	Negative
GNF-2	-0.342056	1.67162e-12	BCR-ABL	ABL signaling	Negative
GSK269962A	-0.290441	2.83295e-09	ROCK1, ROCK2	Cytoskeleton	Negative
GSK-650394	-0.107662	0.0307047	SGK2, SGK3	Other, kinases	Negative
GW-441756	0.204271	3.60225e-05	NTRK1	RTK signaling	Positive
GW843682X	-0.279998	1.07635e-08	PLK1	Cell cycle	Negative
Imatinib	-0.285673	5.24633e-09	ABL, KIT, PDGFR	Other, kinases	Negative
IPA-3	0.0530548	0.288005	PAK1	Cytoskeleton	ns
JNK-9L	-0.249843	3.7589e-07	JNK2, JNK3	JNK and p38 signaling	Negative
JNK-Inhibitor-VIII	-0.0925725	0.0633687	JNK	JNK and p38 signaling	ns
JW-7-52-1	-0.164177	0.000939392	MTOR	PI3K/MTOR signaling	Negative
KU-55933	-0.311801	1.552e-10	ATM	Genome integrity	Negative
Lapatinib	-0.0180871	0.717354	EGFR, ERBB2	RTK signaling	ns
Lenalidomide	0.154084	0.00192117	CRBN	Protein stability and degradation	Positive
LFM-A13	0.149791	0.00257213	BTK	Other, kinases	Positive
Methotrexate	0.271621	3.01934e-08	Antimetabolite	DNA replication	Positive
MG-132	-0.245917	5.78171e-07	Proteasome, CAPN1	Protein stability and degradation	Negative
Mitomycin-C	-0.129037	0.00950854	DNA crosslinker	DNA replication	Negative
MK-2206	0.0441194	0.377036	AKT1, AKT2	PI3K/MTOR signaling	ns
Nilotinib	-0.0210032	0.674213	ABL	ABL signaling	ns
NU-7441	-0.273452	2.41706e-08	DNAPK	Genome integrity	Negative
Nutlin-3a	0.223222	6.05539e-06	MDM2	p53 pathway	Positive
NVP-TAE684	-0.304179	4.496e-10	ALK	RTK signaling	Negative
Obatoclax-Mesylate	-0.237345	1.44351e-06	BCL2, BCL-XL, BCL-W, MCL1	Apoptosis regulation	Negative
PAC-1	0.260326	1.14885e-07	Procaspase-3, Procaspase-7	Apoptosis regulation	Positive
Paclitaxel	-0.262013	9.44718e-08	Microtubule stabiliser	Mitosis	Negative
Parthenolide	-0.338647	2.85624e-12	HDAC1	Chromatin histone acetylation	Negative
Pazopanib	-0.392053	2.9451e-16	CSF1R, KIT, PDGFRA, PDGFRB	RTK signaling	Negative
PD-0325901	-0.00700585	0.888497	MEK1, MEK2	ERK MAPK signaling	ns
PD-173074	-0.221188	7.38891e-06	FGFR1, FGFR2, FGFR3	RTK signaling	Negative
PF-4708671	0.0286513	0.566305	S6K1	PI3K/MTOR signaling	ns
PF-562271	-0.0355323	0.47689	FAK, FAK2	Cytoskeleton	ns
PHA-665752	-0.324278	2.5453e-11	MET	RTK signaling	Negative
PLX4720	0.00592515	0.90561	BRAF	ERK MAPK signaling	ns
Rapamycin	-0.18071	0.000265815	MTORC1	PI3K/MTOR signaling	Negative
RO-3306	-0.0903519	0.0700055	CDK1	Cell cycle	ns
S-Trityl-L-cysteine	-0.127376	0.0104809	KIF11	Mitosis	Negative
SB-216763	-0.116188	0.019642	GSK3A, GSK3B	WNT signaling	Negative
SB590885	0.14522	0.00348115	BRAF	ERK MAPK signaling	Positive
SL-0101-1	0.0139262	0.780467	RSK, AURKB, PIM1, PIM3	Other, kinases	ns
Sorafenib	-0.109597	0.0278109	PDGFR, KIT, VEGFR, RAF	RTK signaling	Negative
Sunitinib	-0.242978	7.94223e-07	PDGFR, KIT, VEGFR, FLT3, RET, CSF1R	RTK signaling	Negative
Temsirolimus	0.0224416	0.653309	MTOR	PI3K/MTOR signaling	ns
TW-37	-0.261025	1.05955e-07	BCL2, BCL-XL, MCL1	Apoptosis regulation	Negative
Vinblastine	-0.00415865	0.933672	Microtubule destabiliser	Mitosis	ns
Vinorelbine	-0.0281961	0.572491	Microtubule destabiliser	Mitosis	ns
Vorinostat	0.244714	6.58696e-07	HDAC inhibitor Class I, IIa, IIb, IV	Chromatin histone acetylation	Positive
VX-702	0.143946	0.0037818	p38	JNK and p38 signaling	Positive
WH-4-023	-0.368458	2.09989e-14	SRC, LCK	Other, kinases	Negative
WZ-1-84	-0.257007	1.68153e-07	BMX	Other, kinases	Negative
ZM-447439	-0.0773136	0.121248	AURKA, AURKB	Mitosis	ns

## Sheet: Supplementary Table 7
Supplementary Table 6: the siRNA sequence targeting CES1
CES1 si-1:
sense: 5‘-CGGAAUUAACAAGCAGGAGUUTT-3’
antisense: 5‘-AACUCCUGCUUGUUAAUUCCGTT-3’
CES1 si-2:
sense: 5‘-GCUUCUCAUCAGACAUGAATT-3’
antisense: 5‘-UUCAUGUCUGAUGAGAAGCTT-3’
CES1 si-3:
sense: 5‘-GCUGAAGGACAAAGAAGUATT-3’
antisense: 5‘-UACUUCUUUGUCCUUCAGCTT-3’
